# Supplementary material for: Metal-Dependent Mechanism of the Electrocatalytic Reduction of CO2 by Bipyridine Complexes Bearing Pendant Amines: A DFT Study
Source: ACS Org Inorg Au. 2024 Oct 11;5(1):26–36. doi: 10.1021/acsorginorgau.4c00046 (PMC11803466; doi:10.1021/acsorginorgau.4c00046)
Supplement: Supplementary file 2 — gg4c00046_si_002.xyz [file gg4c00046_si_002.xyz]

4
HCOO(-)
 C                 -0.10629200    0.84433300   -0.08298100
 O                 -1.28395500    0.63308900   -0.44738400
 O                  0.96468700    0.31096100   -0.44731900
 H                  0.01191500    1.66902100    0.72444800

2
H2
H	-1.080747	0.964691	0
H	-0.324297	0.964691	0

5
HCOOH
C	-1.106304	0.463466	0
H	-0.65363	-0.548588	0
O	-0.486287	1.499954	0
O	-2.440252	0.364165	0
H	-2.81349	1.272743	0

3
CO2
C	-0.083855	0.403559	0.000001
O	0.998407	0.837478	-0.000001
O	-1.166124	-0.030344	-0.000001

8
CF3CH2O(-)
C	0.461636	-0.019745	-2.679968
C	-0.576281	0.00834	-1.540358
H	-1.056278	1.047001	-1.712551
H	0.106619	0.232381	-0.633546
O	-1.352386	-1.041949	-1.497103
F	-0.111813	-0.094905	-3.910654
F	1.300122	-1.087261	-2.599767
F	1.268786	1.084913	-2.713591

9
CF3CH2OH
C	0.461653	-0.013572	-2.684585
C	-0.494495	0.09782	-1.517664
H	-1.085072	1.01942	-1.673379
H	0.121853	0.229604	-0.609973
O	-1.276462	-1.070525	-1.497697
H	-1.854806	-1.019924	-0.719056
F	-0.181658	-0.133621	-3.864175
F	1.280523	-1.080026	-2.575943
F	1.24062	1.085371	-2.761341

11
CF3CH2OCO2(-)
C	-0.886565	0.96451	-0.021085
F	-1.147975	2.240007	-0.396462
F	0.279823	0.611235	-0.604282
F	-1.844881	0.189972	-0.579825
C	-0.839512	0.83482	1.487922
H	-0.071808	1.534974	1.856593
H	-1.832109	1.131121	1.869334
O	-0.544169	-0.478051	1.85226
C	0.838236	-0.750918	2.29136
O	1.571811	0.241433	2.413726
O	1.012784	-1.95763	2.476456

5
HO-CO2(-)
 O                 -0.55866700   -0.52449200    1.81516400
 C                  0.77343000   -0.75603500    2.26977300
 O                  1.47966900    0.27332900    2.36679800
 O                  1.02870800   -1.95055400    2.49818800
 H                 -0.59202100    0.43857900    1.68525600

1
Br(-)
Br	0	-0.258065	0

1
Cl(-)
Cl      0       -0.258065       0

6
CH3CN
C	0.274521	-0.00001	-0.000004
N	1.437601	-0.000035	0.000094
C	-1.181487	0.000051	-0.00007
H	-1.553911	0.261442	-1.001902
H	-1.554095	0.736869	0.727207
H	-1.554013	-0.998268	0.274301

21
Fc
C	-1.632329	-1.165253	-0.356984
C	-1.632075	-0.020385	-1.218652
C	-1.632277	-0.699465	0.998122
C	-1.632032	1.152941	-0.396164
C	-1.632072	0.733214	0.973896
C	1.632209	-1.152789	0.396386
C	1.632165	0.0207	1.218645
C	1.632145	-0.733328	-0.973756
C	1.632257	1.165399	0.356753
C	1.632196	0.699346	-0.998261
H	-1.611374	2.183467	-0.750384
H	-1.611543	-0.038802	-2.308242
H	-1.611602	1.388524	1.844577
H	-1.612086	-1.324971	1.890457
H	-1.612038	-2.207144	-0.676237
H	1.61169	0.039321	2.308233
H	1.611714	-2.183249	0.750809
H	1.611716	-1.388817	-1.844303
H	1.611866	1.324669	-1.890721
H	1.611837	2.207348	0.675804
Fe	0.000018	-0.000036	0.000029

21
Fc(+)
Fe	2.178831	2.512276	-0.045227
H	0.761211	3.91055	1.942405
H	2.443255	5.304502	0.337797
H	2.174759	4.355906	-2.185151
H	0.321577	2.376252	-2.14583
H	-0.557895	2.103194	0.407513
C	0.853661	3.799875	0.862708
C	1.739679	4.538391	0.014622
C	1.59805	4.037167	-1.317702
C	0.623081	2.987719	-1.29638
C	0.159842	2.841554	0.053085
H	3.505193	1.011507	-2.022034
H	4.98287	2.619348	-0.416101
H	4.006667	2.414637	2.102784
H	1.927041	0.673916	2.059213
H	1.618341	-0.19775	-0.492394
C	3.394717	1.113911	-0.943192
C	4.176385	1.96165	-0.094595
C	3.660717	1.853597	1.235501
C	2.558968	0.937734	1.212225
C	2.39465	0.478142	-0.136523

3
H2O
O	0	0	0.123527
H	0	0.756665	-0.486188
H	0	-0.756665	-0.486188

2
CO
C	0	0	-0.647588
O	0	0	0.486163

82
1MnBr
 Br                -0.90580200   13.05858700    6.02526900
 Mn                -0.20810600   14.97043700    4.48742400
 O                  0.52545000   17.20228300    2.71877600
 O                  2.23178700   13.46371300    3.79858300
 O                 -0.93718000   13.20596800    2.23949800
 N                 -4.78013200   12.03473200    3.20826200
 N                 -2.00757500   15.86368200    5.02289400
 N                  0.35180000   15.93273900    6.24309600
 N                  4.07768400   12.42048700    7.28605100
 C                  0.23627300   16.32664900    3.42327600
 C                  1.33514100   14.10101000    4.15995400
 C                 -0.76527600   13.94592300    3.11299500
 C                 -6.81651400   11.19838400    2.01846700
 H                 -6.73686300   10.17085500    2.40793900
 H                 -6.30703800   11.23263400    1.04167100
 H                 -7.88633600   11.40983400    1.85922200
 C                 -6.21577500   12.22387000    2.97503200
 H                 -6.34619400   13.22837300    2.54056500
 H                 -6.77841300   12.22559900    3.93598400
 C                 -4.47018900   10.88565600    4.06416400
 H                 -5.17359300   10.07904400    3.80845300
 H                 -4.64616500   11.12413100    5.13750600
 C                 -3.04408000   10.37644400    3.87001900
 H                 -2.87293600    9.48027600    4.48896900
 H                 -2.29411600   11.12805400    4.16552100
 H                 -2.87396500   10.11003400    2.81400200
 C                 -4.14713800   13.26156400    3.67177400
 H                 -3.22121300   13.01088000    4.21804200
 H                 -4.78083000   13.78897200    4.41698600
 C                 -3.76248700   14.22187300    2.55987500
 C                 -3.84955400   13.85672800    1.21040000
 H                 -4.26231000   12.87542600    0.96861700
 C                 -3.38698900   14.70556300    0.19930200
 H                 -3.46558000   14.39672300   -0.84651000
 C                 -2.81486800   15.94000400    0.52510900
 H                 -2.44627700   16.60620300   -0.25878600
 C                 -2.72087700   16.32143200    1.86678900
 H                 -2.28382300   17.28563700    2.13538900
 C                 -3.18716200   15.47109300    2.88227400
 C                 -3.14916000   15.93151100    4.30035200
 C                 -4.33441800   16.44837500    4.84607200
 H                 -5.22951900   16.47814700    4.22342500
 C                 -4.34946400   16.91277600    6.15757800
 H                 -5.26145300   17.31771100    6.60004600
 C                 -3.16698000   16.86477700    6.89003000
 H                 -3.14318200   17.24134900    7.91129700
 C                 -2.01152100   16.34190700    6.29668000
 C                 -0.71329600   16.32475900    6.99224600
 C                 -0.57695000   16.72056000    8.32822000
 H                 -1.44946900   17.00688800    8.91275100
 C                  0.68844900   16.73980900    8.90715700
 H                  0.81911500   17.03907800    9.94875000
 C                  1.78224500   16.39558700    8.11934900
 H                  2.79789300   16.43821000    8.51457000
 C                  1.58975100   16.00034700    6.78614200
 C                  2.80436200   15.73902200    5.96301400
 C                  3.13748000   16.65209200    4.94797800
 H                  2.46194100   17.48369700    4.73683300
 C                  4.32436200   16.51008600    4.22475900
 H                  4.56846900   17.22037100    3.43104700
 C                  5.19810100   15.46305800    4.53750400
 H                  6.13647000   15.34859100    3.98837000
 C                  4.87270200   14.55732500    5.55264300
 H                  5.54483500   13.73255400    5.79915900
 C                  3.67291000   14.66643400    6.26834300
 C                  3.28879600   13.64452400    7.32843500
 H                  3.44090000   14.09887800    8.32174000
 H                  2.19477600   13.45909100    7.25201700
 C                  5.11795000   10.59238400    8.63555500
 H                  4.78626500    9.73842200    8.02397800
 H                  5.22445100   10.23503000    9.67215200
 H                  6.11011200   10.91042100    8.27446300
 C                  4.13230400   11.75555900    8.59036700
 H                  3.13115300   11.40083200    8.92320000
 H                  4.44540600   12.51735200    9.32374200
 C                  3.74924000   11.54113100    6.15416500
 H                  3.76872600   12.16102700    5.24556100
 H                  4.56597600   10.80882500    6.04487800
 C                  2.40653800   10.80456900    6.22262500
 H                  2.35476200   10.12350800    7.08826400
 H                  2.27665200   10.19458300    5.31311400
 H                  1.55314300   11.50014400    6.27427600

82
1(-)MnBr
 Br                -0.88595200   13.02287800    6.00876300
 Mn                -0.19564700   15.00932900    4.48048200
 O                  0.50003500   17.29845300    2.78496100
 O                  2.24144300   13.51406100    3.76518100
 O                 -0.89838900   13.27185800    2.20564000
 N                 -4.71398600   12.00827600    3.22869000
 N                 -2.00337900   15.86674700    5.01381300
 N                  0.36898500   15.94179900    6.23267700
 N                  3.99831900   12.38483700    7.26623400
 C                  0.22895800   16.38746500    3.45721900
 C                  1.34429300   14.14723500    4.14403100
 C                 -0.74163900   14.00155300    3.09528700
 C                 -6.77378200   11.15023300    2.09382300
 H                 -6.67080900   10.12234400    2.47708300
 H                 -6.29346700   11.19328600    1.10262800
 H                 -7.85031100   11.34920100    1.96613300
 C                 -6.15727900   12.18011500    3.03594900
 H                 -6.31149400   13.18403800    2.60788200
 H                 -6.69387900   12.17341900    4.01202200
 C                 -4.36899000   10.86190500    4.07394500
 H                 -5.06909600   10.04681900    3.83540700
 H                 -4.51981800   11.09660200    5.15217300
 C                 -2.94166500   10.37135500    3.84400800
 H                 -2.74578100    9.47284300    4.45255200
 H                 -2.19626200   11.13112500    4.13041300
 H                 -2.79304200   10.11359600    2.78238800
 C                 -4.08612900   13.24385300    3.68288300
 H                 -3.14252900   13.00736500    4.20478000
 H                 -4.70854600   13.75746900    4.44607900
 C                 -3.74853200   14.21836400    2.56832100
 C                 -3.85596800   13.85406800    1.21925700
 H                 -4.24942800   12.86302100    0.98371300
 C                 -3.43893300   14.71631300    0.19968600
 H                 -3.53343500   14.40865100   -0.84546400
 C                 -2.89180400   15.96397800    0.51865000
 H                 -2.55694700   16.64205400   -0.27069800
 C                 -2.77979400   16.34216100    1.86067400
 H                 -2.35848100   17.31565000    2.12278800
 C                 -3.20308200   15.48217500    2.88684000
 C                 -3.15441500   15.94851300    4.30666500
 C                 -4.33934300   16.46386400    4.83935100
 H                 -5.23389100   16.49644000    4.21565000
 C                 -4.35346900   16.91559100    6.18218200
 H                 -5.27060200   17.30731500    6.62906600
 C                 -3.18374600   16.86694600    6.90692000
 H                 -3.16257600   17.22935500    7.93528800
 C                 -1.98821400   16.36384700    6.31578500
 C                 -0.72637100   16.37079600    6.97901700
 C                 -0.55266500   16.81069500    8.32348000
 H                 -1.42360100   17.11221000    8.90640400
 C                  0.70320100   16.85172300    8.88630900
 H                  0.84201800   17.18366800    9.91820100
 C                  1.81519000   16.47738300    8.09218600
 H                  2.83486600   16.53942100    8.47515100
 C                  1.60250200   16.03839700    6.78258400
 C                  2.82344600   15.75203000    5.96899100
 C                  3.20258800   16.66734300    4.97259400
 H                  2.54691900   17.51286000    4.75221500
 C                  4.40375700   16.51119000    4.27488500
 H                  4.68186900   17.22702800    3.49693700
 C                  5.24986200   15.44314600    4.59438300
 H                  6.20080000   15.31833900    4.06904600
 C                  4.87684700   14.52881700    5.58516000
 H                  5.52498600   13.68609700    5.83622300
 C                  3.65950200   14.65296600    6.26969100
 C                  3.21710400   13.61672200    7.29276800
 H                  3.32170300   14.05186600    8.30023300
 H                  2.12685400   13.44369700    7.15600500
 C                  4.97805200   10.53447200    8.62919500
 H                  4.66642200    9.69143100    7.99230800
 H                  5.04303900   10.16105500    9.66365400
 H                  5.98488500   10.85247800    8.31096300
 C                  4.00053100   11.70382500    8.56227100
 H                  2.98607500   11.35002700    8.85434800
 H                  4.28997900   12.45397200    9.31716400
 C                  3.70562300   11.52126800    6.11264200
 H                  3.73689000   12.15808800    5.21614300
 H                  4.53262100   10.79885900    6.00876700
 C                  2.36945900   10.76991300    6.13646800
 H                  2.30554000   10.07104800    6.98729700
 H                  2.26773200   10.17524700    5.21294000
 H                  1.50787500   11.45635600    6.18127900

81
2Mn
 C                 -3.47463400    2.12486200   -1.10799200
 Mn                -0.00388100   -0.43009300   -0.23378600
 C                  0.71850800    2.31740000   -0.79547400
 C                  1.46781600    3.50092300   -0.85001600
 C                  2.85225700    3.42749600   -0.94944700
 C                  3.44758700    2.16898900   -1.02408600
 C                  2.65927800    1.01732600   -0.93124900
 N                  1.31202100    1.08955800   -0.77456000
 H                  0.97464100    4.47135600   -0.82683600
 H                  3.45667200    4.33583600   -0.99499900
 H                  4.52430400    2.06057500   -1.15446600
 C                 -0.75314700    2.30828800   -0.82057500
 C                 -1.51143000    3.48126900   -0.94055900
 C                 -2.89215600    3.39095700   -1.07019000
 C                 -2.67742300    0.98483400   -0.96290000
 N                 -1.33404000    1.07469200   -0.78398700
 H                 -1.02729400    4.45639600   -0.95025200
 H                 -3.50295600    4.29103500   -1.16636600
 H                 -4.54811000    2.00178900   -1.25187500
 C                 -3.32788000   -0.35222200   -1.09586700
 C                 -4.24555900   -0.84026300   -0.14445000
 C                 -3.07027100   -1.09142700   -2.26513600
 C                 -4.89233600   -2.06053900   -0.40339800
 C                 -3.71404400   -2.30405200   -2.50188100
 C                 -4.63512600   -2.78916500   -1.56416800
 H                 -2.35691600   -0.69877700   -2.99268200
 H                 -5.60738300   -2.43320600    0.33381100
 H                 -3.50066200   -2.86721200   -3.41402900
 H                 -5.14877400   -3.73871200   -1.73841400
 C                 -4.48340100   -0.15812900    1.19189400
 H                 -3.95828300    0.81635500    1.22601500
 H                 -3.98629000   -0.78116300    1.94994700
 N                 -5.89391000   -0.04783700    1.54205600
 C                 -6.61434300    0.96710600    0.77303800
 H                 -6.38129500    0.80377200   -0.29274500
 H                 -7.69659800    0.77600100    0.88322800
 C                 -6.32703400    2.43015900    1.13748400
 H                 -6.65745400    2.66486200    2.16227700
 H                 -5.25429900    2.66870800    1.06578900
 H                 -6.86437200    3.10525900    0.45090100
 C                 -6.14623100   -0.00455400    2.98135400
 H                 -5.49855200    0.74035200    3.49425500
 H                 -7.18184300    0.34480400    3.12616900
 C                 -5.99165900   -1.36487400    3.65836500
 H                 -4.96931400   -1.76398600    3.55729000
 H                 -6.20858500   -1.28507600    4.73651700
 H                 -6.68639500   -2.09897800    3.21796900
 C                  3.31987300   -0.30996000   -1.10151600
 C                  3.04807200   -1.02564800   -2.28242800
 C                  4.25675600   -0.81216600   -0.17610400
 C                  3.69839400   -2.22631900   -2.55818200
 C                  4.90991000   -2.01996100   -0.47470700
 C                  4.64016800   -2.72373500   -1.64791400
 H                  2.31852900   -0.62285500   -2.98811500
 H                  3.47421900   -2.77055000   -3.47919000
 H                  5.63981600   -2.40341400    0.24205800
 H                  5.15963000   -3.66396200   -1.85279200
 C                  4.50576800   -0.16418700    1.17545300
 H                  3.98041100    0.80837400    1.23994200
 H                  4.01471600   -0.80747300    1.92051400
 N                  5.91874000   -0.06200800    1.51788400
 C                  6.18263400   -0.06511500    2.95571000
 H                  5.53825400    0.66178400    3.49776300
 H                  7.21899600    0.28077700    3.10347500
 C                  6.03482900   -1.44699200    3.58891600
 H                  5.01259300   -1.84463000    3.48089200
 H                  6.72820000   -2.16503600    3.12076100
 H                  6.25813400   -1.40201200    4.66777800
 C                  6.63086000    0.97912300    0.77660900
 H                  7.71436000    0.78612400    0.87009600
 H                  6.38796500    0.85116000   -0.29183000
 C                  6.34535400    2.42883200    1.19245800
 H                  6.87421000    3.12732700    0.52290900
 H                  5.27149400    2.66757600    1.14049100
 H                  6.68647600    2.63003800    2.22084300
 C                 -1.17350700   -1.32492900    0.79072100
 O                 -1.83488500   -1.96746500    1.50114800
 C                 -0.00780900   -1.60203400   -1.60386900
 O                 -0.00666800   -2.40103400   -2.44697300
 C                  1.18192900   -1.32623500    0.77086000
 O                  1.85494000   -1.97175900    1.46748400

81
2(-)Mn
 C                 -3.15779900    0.44287100   -2.70684000
 Mn                 0.30165500    1.57086800   -0.35098500
 C                  1.00114800    0.00308400   -2.65496400
 C                  1.80147700   -0.57626800   -3.66411200
 C                  3.15772900   -0.74656100   -3.46898400
 C                  3.68583700   -0.37442800   -2.20888800
 C                  2.87856300    0.18934600   -1.23357900
 N                  1.53808400    0.48548100   -1.45570800
 H                  1.33301600   -0.89575100   -4.59625400
 H                  3.79277900   -1.19313800   -4.23662200
 H                  4.73189500   -0.57270800   -1.96647200
 C                 -0.41506000    0.14873100   -2.75679000
 C                 -1.18601900   -0.27120600   -3.86818800
 C                 -2.55620100   -0.11032500   -3.86312600
 C                 -2.37394300    0.82894300   -1.62932300
 N                 -1.00114600    0.74106500   -1.64758100
 H                 -0.68676600   -0.72367000   -4.72584300
 H                 -3.16423300   -0.42520100   -4.71391900
 H                 -4.24222200    0.54141300   -2.63063300
 C                 -3.07803400    1.28677000   -0.39275600
 C                 -3.33245900    0.37157300    0.65444600
 C                 -3.60866700    2.58648200   -0.32355500
 C                 -4.09563000    0.79424800    1.75227700
 C                 -4.36000100    2.99648800    0.78206700
 C                 -4.60403300    2.09471200    1.82498600
 H                 -3.41605900    3.28189900   -1.14278900
 H                 -4.28858500    0.07330200    2.55031900
 H                 -4.75868400    4.01363700    0.82437400
 H                 -5.19477000    2.40271100    2.69222600
 C                 -2.74027700   -1.02409200    0.62317300
 H                 -1.74797800   -0.97145700    1.09535000
 H                 -2.54888700   -1.31622400   -0.42733300
 N                 -3.53415900   -2.01557000    1.33988300
 C                 -2.73941500   -3.11834900    1.88487100
 H                 -3.44259000   -3.91476900    2.17944600
 C                 -4.72785100   -2.43991400    0.60336200
 H                 -5.29477700   -1.52936500    0.34322500
 C                  3.50646400    0.45370700    0.09316000
 C                  4.60798900    1.32761700    0.14055000
 C                  3.10880500   -0.21543800    1.28048400
 C                  5.29060200    1.58011700    1.33423700
 C                  3.79513500    0.06224700    2.47114200
 C                  4.87590100    0.95217100    2.51137800
 H                  4.91315800    1.83731500   -0.77715700
 H                  6.13636800    2.27289600    1.34303300
 H                  3.48310800   -0.45189300    3.38525100
 H                  5.39369200    1.14319900    3.45512200
 C                  1.99777000   -1.24050400    1.28757500
 H                  1.72837300   -1.46872100    2.34139400
 H                  1.10930200   -0.78403700    0.82434800
 N                  2.32472500   -2.44636900    0.52488200
 C                  3.47901300   -3.18990400    1.03351100
 H                  3.71517900   -3.97400200    0.29347700
 C                  1.14208700   -3.27566300    0.27826900
 H                  0.53234100   -3.40322400    1.19956500
 C                 -0.38029200    3.14977000   -0.72580800
 O                 -0.84516300    4.20142300   -0.97327700
 C                  1.55418100    2.45940600    0.55677300
 O                  2.24599000    3.17043600    1.18079800
 C                 -0.44123700    1.25929600    1.22735300
 O                 -0.80422100    1.14447600    2.34075700
 H                  4.34148200   -2.50181700    1.04527300
 H                  1.49246000   -4.28273300   -0.00197600
 H                 -5.36182800   -3.01785800    1.29809800
 H                 -2.06451000   -3.56463300    1.12352800
 C                  3.32879100   -3.83191500    2.41955200
 H                  2.49432000   -4.55195200    2.44422300
 H                  4.25014000   -4.37595200    2.68550900
 H                  3.14998700   -3.07700300    3.20206000
 C                  0.26989800   -2.71944200   -0.84360400
 H                 -0.04743400   -1.68533700   -0.63584800
 H                  0.82810000   -2.71251100   -1.79250500
 H                 -0.63605000   -3.33303400   -0.97454100
 C                 -1.92362300   -2.70056400    3.10669000
 H                 -2.58788500   -2.34625600    3.91183000
 H                 -1.33562700   -3.55203700    3.48616000
 H                 -1.21797800   -1.88827000    2.86994500
 C                 -4.48803800   -3.26577400   -0.66847800
 H                 -3.88998600   -2.71107200   -1.40975900
 H                 -3.96466600   -4.20981900   -0.44518100
 H                 -5.45155400   -3.51917100   -1.14034900

81
2(-)Mn-pbe
 C                 -0.98763100    1.94774100   -5.68321500
 Mn                -3.37467500    1.12677300   -2.21027900
 C                 -0.86576200    2.35822700   -1.54970600
 C                  0.13989800    3.01526000   -0.79965600
 C                  0.07281200    3.04238100    0.57040600
 C                 -1.00542200    2.37616900    1.19581000
 C                 -1.95729700    1.72938700    0.43150900
 N                 -1.93334800    1.73150600   -0.93718600
 H                  0.96974200    3.49592700   -1.31930100
 H                  0.84022000    3.54532500    1.16332200
 H                 -1.08650400    2.33624800    2.28382600
 C                 -0.88230600    2.28766500   -2.96755100
 C                  0.06775300    2.93283300   -3.78953700
 C                  0.00404800    2.80749400   -5.15600200
 C                 -1.88631000    1.31040300   -4.85228900
 N                 -1.94504500    1.55713500   -3.49106700
 H                  0.85042100    3.53720200   -3.32844600
 H                  0.72265600    3.30726200   -5.80900600
 H                 -1.01099200    1.71977300   -6.75094000
 C                 -2.77769700    0.30196100   -5.48190300
 C                 -2.74674900   -1.07156500   -5.14270700
 C                 -3.60908500    0.72231000   -6.53202500
 C                 -3.59579800   -1.94697700   -5.82795700
 C                 -4.43433900   -0.16748400   -7.21396000
 C                 -4.43773100   -1.51304400   -6.85123500
 H                 -3.62276500    1.78359400   -6.79491800
 H                 -3.57420200   -3.00844400   -5.56116500
 H                 -5.07990000    0.19288500   -8.01957100
 H                 -5.08407300   -2.22708900   -7.36899600
 C                 -1.88335300   -1.61841900   -4.03386100
 H                 -1.99293200   -2.72395800   -4.01096700
 H                 -2.32279900   -1.23937500   -3.09406300
 N                 -0.48556500   -1.22606700   -4.04245800
 C                  0.01589900   -1.05971600   -2.68612700
 H                 -0.71062400   -0.41575700   -2.16567000
 C                  0.34901500   -2.08669500   -4.85950100
 H                  0.30048100   -3.14280000   -4.49928900
 C                 -3.00781400    0.96716500    1.16543000
 C                 -4.12736100    1.63396600    1.67594400
 C                 -2.82105200   -0.40026100    1.44862000
 C                 -5.07548800    0.95792600    2.44289100
 C                 -3.77834100   -1.06470900    2.21944400
 C                 -4.89816000   -0.39825100    2.71484100
 H                 -4.25835200    2.69572300    1.45492500
 H                 -5.94772100    1.49227100    2.82916200
 H                 -3.62712600   -2.12833400    2.41747700
 H                 -5.63350200   -0.94034800    3.31618700
 C                 -1.64245700   -1.14214800    0.86498000
 H                 -1.83599000   -1.25711100   -0.21261300
 H                 -0.73708600   -0.49926900    0.92116600
 N                 -1.40321200   -2.44621800    1.44395700
 C                 -0.69411200   -2.34773100    2.71030200
 H                  0.38871300   -2.14586100    2.54396000
 C                 -0.78371100   -3.36331300    0.50097600
 H                 -0.38420100   -4.21896600    1.06575900
 C                 -4.63806200    0.77551300   -3.40577800
 O                 -5.58741500    0.58092200   -4.04775800
 C                 -4.45507900    2.32301300   -1.54948700
 O                 -5.17569300    3.11997200   -1.09458600
 C                 -3.99507900   -0.30682300   -1.39230900
 O                 -4.52041000   -1.26692100   -0.98776600
 H                 -1.08576200   -1.46427800    3.24014100
 H                  0.09428500   -2.89195500    0.00405100
 H                  1.39385800   -1.76828400   -4.72781600
 H                  0.02421000   -2.02991600   -2.13793400
 C                 -0.86510400   -3.56092100    3.60594500
 H                 -1.92948900   -3.73198500    3.83334900
 H                 -0.46608500   -4.47950000    3.14808400
 H                 -0.33085200   -3.41153100    4.55738600
 C                 -1.75507300   -3.88430000   -0.54335800
 H                 -1.24210800   -4.55414400   -1.25129700
 H                 -2.57241500   -4.44561200   -0.06320300
 H                 -2.21079300   -3.07101700   -1.12917400
 C                  1.39040700   -0.42360600   -2.58546300
 H                  1.59718700   -0.15813100   -1.53665600
 H                  2.20086900   -1.09154600   -2.91615200
 H                  1.43714000    0.49840100   -3.18636000
 C                  0.03155400   -2.04937300   -6.34390600
 H                  0.78249300   -2.63106600   -6.90159700
 H                 -0.95547300   -2.47494600   -6.57486200
 H                  0.04992000   -1.01427200   -6.72051900

81
2(+)Mn
 C                 -0.61751700    1.31166700   -5.43330300
 Mn                -3.38182900    1.53099400   -2.17122900
 C                 -0.77688700    1.91537100   -1.26109500
 C                  0.26447000    2.37871100   -0.45213600
 C                  0.10962500    2.33410500    0.93233500
 C                 -1.05573900    1.78783100    1.46901400
 C                 -2.06732100    1.32857000    0.61478400
 N                 -1.93827400    1.44108100   -0.72959000
 H                  1.18291000    2.75754300   -0.89808300
 H                  0.90561200    2.69319200    1.58713400
 H                 -1.18889700    1.68732400    2.54636300
 C                 -0.68881100    1.82530300   -2.73326000
 C                  0.39061400    2.29680000   -3.48299900
 C                  0.39715300    2.07419700   -4.86298300
 C                 -1.65829300    0.83038300   -4.62405400
 N                 -1.73834400    1.18367800   -3.31875800
 H                  1.20658100    2.83534400   -3.00284900
 H                  1.21457500    2.45804800   -5.47613000
 H                 -0.60428400    1.04747600   -6.49106600
 C                 -2.69932500   -0.07549400   -5.17156600
 C                 -2.82148700   -1.38768600   -4.65342400
 C                 -3.50855400    0.33768000   -6.24109000
 C                 -3.79286100   -2.23471600   -5.20136700
 C                 -4.47950900   -0.51903300   -6.76861600
 C                 -4.62651500   -1.80577100   -6.24103400
 H                 -3.38940800    1.34665700   -6.64234000
 H                 -3.88505800   -3.25246400   -4.81280400
 H                 -5.11564200   -0.18148600   -7.59020400
 H                 -5.37868600   -2.48482800   -6.65028500
 C                 -1.89521500   -1.87398600   -3.55764300
 H                 -2.09402600   -2.94811200   -3.36378700
 H                 -2.13318500   -1.34688000   -2.62161300
 N                 -0.49684700   -1.58172900   -3.84594300
 C                  0.32736700   -1.63595400   -2.63932000
 H                 -0.17140700   -0.99251000   -1.89603800
 H                  0.34636600   -2.65629000   -2.19701500
 C                  0.03826300   -2.25897900   -5.02781700
 H                 -0.66026000   -2.06233400   -5.85831700
 H                  0.98529600   -1.76686100   -5.30270100
 C                 -3.27949400    0.68658100    1.19003000
 C                 -4.10850200    1.45394600    2.03139700
 C                 -3.55055100   -0.68653400    0.99342000
 C                 -5.22821600    0.88630200    2.63830200
 C                 -4.67488200   -1.24158600    1.62758400
 C                 -5.51542900   -0.46945000    2.43069600
 H                 -3.87538600    2.50965100    2.18760300
 H                 -5.87479100    1.49851200    3.27137400
 H                 -4.87720000   -2.30707500    1.49010800
 H                 -6.38977400   -0.92463800    2.90271000
 C                 -2.64286100   -1.61694700    0.21140800
 H                 -3.26764600   -2.22125300   -0.46193000
 H                 -1.95968200   -1.03747300   -0.43811900
 N                 -1.94048900   -2.54850500    1.09521500
 C                 -0.91620100   -1.90011200    1.92270500
 H                 -1.39675100   -1.04089300    2.41951200
 C                 -1.49254800   -3.74568700    0.37710100
 H                 -0.74352300   -3.50745400   -0.40896100
 C                 -4.23657100   -0.01224100   -2.09530300
 O                 -4.83653800   -1.00022800   -2.06483200
 C                 -4.42927300    2.01863500   -3.57017900
 O                 -5.12745400    2.38760400   -4.40886600
 C                 -4.64636000    2.27099000   -1.09471700
 O                 -5.48246500    2.78132500   -0.48874600
 H                 -2.37343000   -4.14477400   -0.15292100
 H                 -0.63105300   -2.59621300    2.72787600
 C                  1.75742500   -1.14918400   -2.83877400
 H                  2.25763700   -1.07697300   -1.85995000
 H                  2.35054200   -1.83418800   -3.46488000
 H                  1.77115800   -0.15227300   -3.30677500
 C                  0.26292600   -3.76984800   -4.89635700
 H                 -0.67234000   -4.29954400   -4.65286600
 H                  0.64227100   -4.17798700   -5.84726600
 H                  1.00156700   -4.00379800   -4.11258900
 C                  0.34576100   -1.42221600    1.19250000
 H                  1.01392400   -0.90363200    1.89869700
 H                  0.90726400   -2.26336200    0.75503800
 H                  0.10452700   -0.71517400    0.38366100
 C                 -0.93215100   -4.82598300    1.29594400
 H                 -1.64239000   -5.05238800    2.10833100
 H                 -0.75683400   -5.74908300    0.72092300
 H                  0.02771300   -4.53196800    1.74952600

87
2(+)-MeCN
 Mn                -0.21120000   14.97375600    4.46043200
 O                  0.44047300   17.32864700    2.79204600
 O                  2.26859600   13.56834400    3.67445600
 O                 -0.88199600   13.36186800    2.07755800
 N                 -4.70550700   12.00272700    3.34258300
 N                 -2.00595200   15.86852200    5.00716200
 N                  0.36654100   15.90596700    6.23750000
 N                  4.10494700   12.37806700    7.23995200
 C                  0.20120900   16.40635300    3.44275000
 C                  1.36316600   14.16066000    4.07845400
 C                 -0.74598400   14.03479100    3.00619500
 C                 -6.76524500   11.07012500    2.27391800
 H                 -6.63177300   10.05663600    2.68494000
 H                 -6.30386800   11.09544900    1.27329500
 H                 -7.84796300   11.24169300    2.16124300
 C                 -6.15620100   12.13988000    3.17470900
 H                 -6.33892200   13.12786400    2.72169400
 H                 -6.67241400   12.14899400    4.16102300
 C                 -4.30727300   10.88554600    4.20412800
 H                 -5.01232600   10.05832400    4.03510100
 H                 -4.39814700   11.15609000    5.28012000
 C                 -2.89337500   10.39564200    3.90077800
 H                 -2.61901500    9.56610300    4.57214900
 H                 -2.14490500   11.19398500    4.03002900
 H                 -2.82779800   10.04073800    2.85962700
 C                 -4.08988800   13.25751100    3.74721900
 H                 -3.13832100   13.03916500    4.25819900
 H                 -4.70579900   13.79086800    4.50299300
 C                 -3.76302900   14.19675700    2.59992100
 C                 -3.88500100   13.79760300    1.26370900
 H                 -4.28622600   12.80351400    1.05759300
 C                 -3.47147000   14.63245100    0.21995200
 H                 -3.57546900   14.29790000   -0.81553000
 C                 -2.91622100   15.88557200    0.49922200
 H                 -2.58663000   16.54013000   -0.31121600
 C                 -2.78991000   16.30239400    1.82770800
 H                 -2.36962300   17.28350800    2.05969300
 C                 -3.20539200   15.46535500    2.87577100
 C                 -3.14486500   15.95882600    4.28178100
 C                 -4.31189800   16.52187200    4.82065700
 H                 -5.20568300   16.57119800    4.19775200
 C                 -4.31113000   17.00457900    6.12516800
 H                 -5.20835500   17.44825400    6.56032400
 C                 -3.13383000   16.92109300    6.86295500
 H                 -3.09958200   17.30963300    7.87909900
 C                 -1.99526700   16.35354900    6.27868400
 C                 -0.70237300   16.29172100    6.98570300
 C                 -0.57575700   16.63436200    8.33712300
 H                 -1.45051000   16.90658700    8.92502100
 C                  0.68459500   16.61805300    8.92799600
 H                  0.80729000   16.87734400    9.98108700
 C                  1.78301500   16.29119700    8.14056000
 H                  2.79419400   16.31231600    8.54790300
 C                  1.60231900   15.93996800    6.79317900
 C                  2.81590500   15.69160700    5.96698000
 C                  3.10694200   16.59241500    4.92570400
 H                  2.41701600   17.41424200    4.72533700
 C                  4.27104300   16.45501400    4.16811600
 H                  4.48017700   17.15626100    3.35683200
 C                  5.16596600   15.42125500    4.46607700
 H                  6.08357400   15.30440800    3.88371000
 C                  4.89098500   14.53705900    5.51316500
 H                  5.58104800   13.72414000    5.75017900
 C                  3.71869400   14.64785000    6.27488800
 C                  3.43600000   13.66350600    7.39855600
 H                  3.79866600   14.10400600    8.34316700
 H                  2.33660600   13.56408700    7.52204800
 C                  5.05502400   10.40315500    8.44641400
 H                  4.58704600    9.60715400    7.84596100
 H                  5.20982500   10.00373300    9.46124900
 H                  6.04126300   10.63101000    8.00926800
 C                  4.19457500   11.66039400    8.51513900
 H                  3.19053700   11.39690800    8.91703600
 H                  4.63975700   12.35984100    9.24233300
 C                  3.59330200   11.58114000    6.11566200
 H                  3.65628300   12.20997000    5.21503700
 H                  4.28509800   10.74012100    5.95104200
 C                  2.16126200   11.05282800    6.25384300
 H                  2.05844200   10.34790500    7.09462900
 H                  1.86503100   10.52495300    5.33298400
 H                  1.44800500   11.87581800    6.40743100
 N                 -0.78475300   13.50003700    5.66711100
 C                 -1.14554400   12.64282100    6.35802800
 C                 -1.58268100   11.55537300    7.20937600
 H                 -1.34594600   11.79170500    8.25749300
 H                 -2.66840500   11.41615100    7.09833000
 H                 -1.06084000   10.63301900    6.91382700

82
3Mn
 Mn                -0.54353200   15.38905400    4.04104700
 O                  0.72950000   17.65515500    2.68505400
 O                  1.32962200   13.21481200    3.35815000
 O                 -1.30878300   14.44415200    1.35766200
 N                 -2.97752400   12.68278500    3.86344200
 N                 -2.23683900   16.00310300    4.88812200
 N                  0.12774400   15.75814500    5.92046300
 N                  2.94726200   11.63221400    6.86177300
 C                  0.22995300   16.76316300    3.26215700
 C                  0.62663000   14.08457600    3.71864200
 C                 -1.14067700   14.84058000    2.45254800
 C                 -1.39715400   11.07070700    2.68492400
 H                 -1.29390400   10.31633900    3.47682900
 H                 -0.57842600   11.79852300    2.77154700
 H                 -1.29231700   10.55452500    1.71863300
 C                 -2.75343800   11.75019100    2.69713500
 H                 -2.86599900   12.37323300    1.80215200
 H                 -3.57726100   11.02285500    2.72616100
 C                 -2.89574600   11.99789300    5.20540400
 H                 -2.07799800   11.27248100    5.13214000
 H                 -3.83803100   11.44823500    5.33983200
 C                 -2.61480300   12.98075500    6.33049000
 H                 -2.45449900   12.41399400    7.25950700
 H                 -3.44493600   13.68273800    6.49685700
 H                 -1.70576100   13.56331300    6.10508600
 C                 -4.29273400   13.42883500    3.69119000
 H                 -4.51953600   13.88694100    4.66016900
 H                 -5.04815000   12.66327000    3.47235200
 C                 -4.21538000   14.47199100    2.60591800
 C                 -4.60027300   14.16950200    1.29016300
 H                 -5.01119300   13.18141600    1.06711100
 C                 -4.46615200   15.11464700    0.26917900
 H                 -4.76949800   14.86184500   -0.74971200
 C                 -3.94614000   16.38133600    0.55650000
 H                 -3.83610500   17.12370800   -0.23804000
 C                 -3.58622900   16.70544500    1.86744000
 H                 -3.19930100   17.69931500    2.10474700
 C                 -3.71819400   15.76217300    2.89794000
 C                 -3.48066300   16.17303500    4.31047300
 C                 -4.57441600   16.68651000    4.98657400
 H                 -5.52197300   16.77593400    4.45196000
 C                 -4.46690200   17.07051500    6.34384900
 H                 -5.32400400   17.47023200    6.88872800
 C                 -3.23533100   16.92198900    6.94435900
 H                 -3.09755600   17.20969700    7.98671800
 C                 -2.13516400   16.40426800    6.22103100
 C                 -0.82915100   16.26680700    6.78686700
 C                 -0.52143100   16.63990600    8.11865600
 H                 -1.31086200   17.02649800    8.76314500
 C                  0.76735500   16.52796500    8.59189600
 H                  1.02416000   16.81606000    9.61323100
 C                  1.74931400   16.03675400    7.70511100
 H                  2.78872800   15.93819000    8.02307200
 C                  1.41459100   15.66459000    6.41017000
 C                  2.53921500   15.15820400    5.56454900
 C                  3.08914500   15.97142400    4.55909600
 H                  2.63228900   16.93933800    4.34797600
 C                  4.21002700   15.55771700    3.83573400
 H                  4.62133900   16.19991900    3.05245400
 C                  4.80618400   14.32481900    4.13003800
 H                  5.68784500   13.99334700    3.57443300
 C                  4.27729000   13.52075700    5.14286200
 H                  4.73377100   12.55853100    5.38752400
 C                  3.14228100   13.91689700    5.86722200
 C                  2.59290900   13.04110800    6.98254900
 H                  3.00675200   13.40105000    7.94002300
 H                  1.49718600   13.20230800    7.05909600
 C                  3.41190500    9.51733200    8.11391900
 H                  2.76193500    8.84170600    7.53556500
 H                  3.47783500    9.11611600    9.13776700
 H                  4.41950400    9.49279600    7.66658300
 C                  2.87658100   10.94500100    8.15370400
 H                  1.84366200   10.93728800    8.56920800
 H                  3.48356900   11.53520400    8.86045000
 C                  2.25155000   10.95430500    5.75951500
 H                  2.43086300   11.54435900    4.84785700
 H                  2.73371400    9.97642200    5.60034900
 C                  0.74013000   10.75809900    5.92783000
 H                  0.49447400   10.17842900    6.83255600
 H                  0.34394300   10.20668700    5.06186700
 H                  0.20877500   11.72121500    5.98105800
 H                 -2.20708900   13.40199000    3.85071400

82
4Mn
 C                  0.78579400    0.41179600   -2.20602100
 Mn                -1.95559000    2.76431100    0.28697700
 C                  0.76703800    3.75768700    0.34201000
 C                  1.86836900    4.59836400    0.54963500
 C                  1.80294800    5.58027700    1.53375700
 C                  0.64514400    5.66850700    2.30086600
 C                 -0.43685000    4.81365600    2.04066100
 N                 -0.38995000    3.88981300    1.04977200
 H                  2.77195300    4.48278900   -0.04668900
 H                  2.64755400    6.24818300    1.71255900
 H                  0.55628200    6.39219100    3.11184800
 C                  0.79650200    2.64204500   -0.61572900
 C                  1.92896300    2.34196500   -1.38401000
 C                  1.92052200    1.21767400   -2.20414500
 C                 -0.32985500    0.76771700   -1.43289200
 N                 -0.33758400    1.88860300   -0.67041800
 H                  2.81279500    2.97600000   -1.33543600
 H                  2.79089300    0.96394800   -2.81205100
 H                  0.74176400   -0.50303600   -2.79791900
 C                 -1.48407700   -0.17666800   -1.41464100
 C                 -2.29814200   -0.37214400   -2.54960600
 C                 -1.67938900   -0.96443600   -0.26452200
 C                 -3.28975700   -1.36584000   -2.50020900
 C                 -2.67826800   -1.93760900   -0.22804000
 C                 -3.48396400   -2.14223800   -1.35647200
 H                 -1.02945600   -0.81342300    0.59963000
 H                 -3.91533700   -1.51429500   -3.38360200
 H                 -2.82023100   -2.54038100    0.67240000
 H                 -4.26666900   -2.90539900   -1.34114200
 C                 -2.22084100    0.53722500   -3.76283500
 H                 -1.30830700    1.16461800   -3.71343400
 H                 -3.06673800    1.23860200   -3.68438300
 N                 -2.34332500   -0.18365300   -5.02377000
 C                 -1.14272200   -0.94783900   -5.37411600
 H                 -0.86985500   -1.55011200   -4.49056300
 H                 -1.41846700   -1.66340300   -6.16830600
 C                  0.07375400   -0.13188200   -5.83226200
 H                 -0.12937700    0.39977400   -6.77589100
 H                  0.37340100    0.61444400   -5.07933400
 H                  0.93398000   -0.80003100   -6.00197900
 C                 -2.87955300    0.62690200   -6.11941400
 H                 -2.35313800    1.60161900   -6.21314000
 H                 -2.68389900    0.07898600   -7.05569100
 C                 -4.38229100    0.86657600   -5.99241600
 H                 -4.63453900    1.41037000   -5.06738200
 H                 -4.74699600    1.46864800   -6.84062000
 H                 -4.92761700   -0.09115200   -5.98348100
 C                 -1.61702300    4.90291300    2.94810600
 C                 -1.80246000    3.88268000    3.90002600
 C                 -2.46607000    6.02899000    2.94735800
 C                 -2.82534400    3.96671000    4.84502200
 C                 -3.48235900    6.10332800    3.91407400
 C                 -3.66628400    5.08794800    4.85421000
 H                 -1.12591400    3.02571000    3.89956300
 H                 -2.95871700    3.16649200    5.57724200
 H                 -4.13448500    6.97995000    3.90977200
 H                 -4.46801000    5.16696900    5.59327600
 C                 -2.39616900    7.09054400    1.86452200
 H                 -1.46639200    6.97360100    1.27243300
 H                 -3.22077300    6.88117900    1.16491100
 N                 -2.57073200    8.44198100    2.38176100
 C                 -3.11282800    9.38614400    1.40224200
 H                 -2.55993400    9.35027900    0.43838700
 H                 -2.96033000   10.39951200    1.80842300
 C                 -4.60371700    9.17747700    1.14551100
 H                 -4.81495000    8.17713000    0.73347400
 H                 -5.17634200    9.28819900    2.08069300
 H                 -4.97402100    9.91919900    0.41910500
 C                 -1.40026900    8.93863700    3.11095400
 H                 -1.71550000    9.82206300    3.69319900
 H                 -1.12022400    8.16309300    3.84447300
 C                 -0.17500700    9.30584500    2.26274500
 H                  0.66298800    9.59761300    2.91685800
 H                  0.16299400    8.45946100    1.64388300
 H                 -0.38798500   10.15385100    1.59198800
 C                 -3.24405200    2.02267100   -0.69717400
 O                 -4.17167900    1.68982300   -1.31515700
 C                 -2.07445600    1.58366500    1.65690200
 O                 -2.23700200    0.83236700    2.52875900
 C                 -3.29161500    3.80515400    0.84361600
 O                 -4.24595500    4.43405000    1.06028500
 H                 -1.90348000    3.81643200   -0.93410400

82
4(-)Mn
 C                 -3.61021500    0.01517400    2.11536700
 Mn                -0.00872200   -1.65484100    0.22119800
 C                  0.58256500    0.32183400    2.27929800
 C                  1.30439700    1.06863800    3.25817200
 C                  2.68004500    1.13048300    3.21413300
 C                  3.35656400    0.46159300    2.16796700
 C                  2.60938000   -0.22730100    1.20318900
 N                  1.26268600   -0.33890800    1.25347900
 H                  0.75799400    1.59394700    4.04212300
 H                  3.23596900    1.69977100    3.96355500
 H                  4.44173400    0.50723500    2.06804800
 C                 -0.83961500    0.20947600    2.28533500
 C                 -1.66148400    0.72441800    3.33276700
 C                 -3.03261800    0.60170600    3.26762700
 C                 -2.76976600   -0.45113400    1.09874300
 N                 -1.41904600   -0.44177900    1.19583800
 H                 -1.19628900    1.19587100    4.19920600
 H                 -3.66308900    0.97643500    4.07803400
 H                 -4.69121200   -0.02165600    1.97348300
 C                 -3.41856100   -0.92663400   -0.15706900
 C                 -3.23826600   -0.22521300   -1.37525000
 C                 -4.29616100   -2.02135800   -0.11186400
 C                 -3.91266000   -0.67789200   -2.51729800
 C                 -4.96360100   -2.45813000   -1.26080000
 C                 -4.76413300   -1.78925900   -2.47165300
 H                 -4.43618400   -2.54842500    0.83574800
 H                 -3.77716000   -0.13551000   -3.45800200
 H                 -5.63220300   -3.32154900   -1.20935100
 H                 -5.27875700   -2.12110200   -3.37746900
 C                 -2.36237200    1.00925100   -1.43266500
 H                 -2.26405300    1.33605500   -2.49032000
 H                 -1.35600800    0.71920000   -1.09139800
 N                 -2.83921600    2.06571000   -0.54610000
 C                 -1.78233100    2.99939100   -0.16757900
 H                 -0.93314800    2.38630000    0.17370200
 C                 -4.11192500    2.66236700   -0.94965000
 H                 -4.81181800    1.83199600   -1.14279200
 C                  3.39085500   -0.88372700    0.11109100
 C                  4.21572500   -1.96722300    0.45953300
 C                  3.41321600   -0.39275900   -1.21640100
 C                  5.03085400   -2.59286900   -0.48832200
 C                  4.24007500   -1.02988300   -2.15336700
 C                  5.03937100   -2.12416500   -1.80473900
 H                  4.20003200   -2.33059400    1.49056900
 H                  5.65393400   -3.44285500   -0.19788800
 H                  4.25927600   -0.64989100   -3.17915000
 H                  5.67222900   -2.60087300   -2.55810200
 C                  2.57332200    0.79100400   -1.64175000
 H                  2.69283000    0.93096600   -2.73856000
 H                  1.51451400    0.53610700   -1.46507700
 N                  2.85664400    2.00474000   -0.88067100
 C                  1.87726200    3.05428700   -1.15217300
 H                  2.02868500    3.52586000   -2.14947600
 C                  4.25721700    2.42837600   -0.90465600
 H                  4.37673800    3.24337500   -0.17259700
 H                  4.86153700    1.58771000   -0.52412200
 C                 -1.13530700   -2.61627000   -0.76524500
 O                 -1.72815700   -3.31271900   -1.48853900
 C                 -0.03027800   -2.80727000    1.62010300
 O                 -0.04381000   -3.61246200    2.46153400
 C                  1.21785800   -2.59745300   -0.66285200
 O                  1.87169000   -3.30655000   -1.31853400
 H                  0.89539800    2.56007500   -1.19856200
 H                 -4.52565500    3.21440000   -0.08927700
 H                 -1.40854100    3.59027200   -1.03476300
 H                 -0.00162000   -0.65332300   -1.03952900
 C                  1.83089700    4.13717000   -0.07782000
 H                  2.76296000    4.72324000   -0.03452000
 H                  1.00961300    4.84049100   -0.28895700
 H                  1.65998000    3.68855800    0.91427800
 C                  4.81774600    2.87593700   -2.26151500
 H                  4.27040900    3.74304200   -2.66588000
 H                  5.87479500    3.16940800   -2.15255300
 H                  4.77128800    2.06570400   -3.00719400
 C                 -2.18132000    3.95376600    0.95368600
 H                 -1.29812200    4.51994900    1.28947800
 H                 -2.94150400    4.68431200    0.63350800
 H                 -2.57978500    3.39464700    1.81577300
 C                 -4.07312000    3.58732800   -2.17387500
 H                 -3.68807900    3.06618500   -3.06556700
 H                 -5.08843700    3.94726300   -2.40849100
 H                 -3.43825500    4.47079200   -1.99615400

83
5(+)Mn
 Mn                -0.54568000   15.06869700    4.01538400
 O                  0.37581400   17.58542700    2.72482000
 O                  1.65911500   13.32019100    3.16383300
 O                 -1.29311100   13.97596400    1.39366100
 N                 -3.47029100   12.70992800    4.04143400
 N                 -2.26568500   15.94617000    4.75944800
 N                  0.09666000   15.60423100    5.93437900
 N                  3.27695700   11.54144000    6.60532100
 C                  0.02722900   16.61447600    3.25455600
 C                  0.86508000   14.05953200    3.57814200
 C                 -1.11717200   14.45375600    2.44108500
 C                 -1.80475400   10.94867100    3.28605900
 H                 -1.79930800   10.38705200    4.23079600
 H                 -0.96942700   11.66200000    3.29375500
 H                 -1.63477100   10.23117000    2.46934500
 C                 -3.12759400   11.64520500    3.02413900
 H                 -3.09806800   12.15496500    2.05332700
 H                 -3.97375500   10.94351100    3.02336000
 C                 -3.78764300   12.12898900    5.40086800
 H                 -3.07774500   11.30961900    5.56315600
 H                 -4.79807400   11.70296500    5.32786400
 C                 -3.66396100   13.15440300    6.51472200
 H                 -3.89838900   12.65950700    7.46883300
 H                 -4.35710200   14.00019700    6.39462200
 H                 -2.63648600   13.54409400    6.57059500
 C                 -4.61892400   13.57227400    3.54289600
 H                 -4.98193300   14.13638000    4.40906000
 H                 -5.40353200   12.87198100    3.22967200
 C                 -4.23471400   14.50076000    2.41786200
 C                 -4.50357100   14.15206300    1.08562500
 H                 -5.00698800   13.20532600    0.87419200
 C                 -4.13871500   14.99766700    0.03412400
 H                 -4.35511500   14.70733900   -0.99654500
 C                 -3.50037800   16.21236500    0.30434000
 H                 -3.21216800   16.87686400   -0.51357700
 C                 -3.23982300   16.58384500    1.62577300
 H                 -2.75291600   17.53620400    1.84666400
 C                 -3.59709100   15.73469500    2.68390800
 C                 -3.41996000   16.18823900    4.09268700
 C                 -4.50458700   16.84007300    4.69445700
 H                 -5.40644000   17.01227200    4.10578300
 C                 -4.41769900   17.24744800    6.02316900
 H                 -5.24926000   17.75896100    6.51080900
 C                 -3.24115100   16.98386300    6.71476700
 H                 -3.14023000   17.29169900    7.75410200
 C                 -2.18382000   16.33654000    6.06090600
 C                 -0.90691700   16.05852100    6.73351300
 C                 -0.73657200   16.26607300    8.10842500
 H                 -1.57168600   16.59636500    8.72348900
 C                  0.51001100   16.04295500    8.68287100
 H                  0.66772900   16.19452200    9.75218900
 C                  1.55383000   15.64903300    7.85246500
 H                  2.56130100   15.50734300    8.24516700
 C                  1.32745400   15.43906500    6.48287900
 C                  2.50826700   15.10403100    5.63807100
 C                  2.94299500   16.04623900    4.68819000
 H                  2.37502100   16.96871400    4.55528000
 C                  4.09221700   15.81699200    3.93049200
 H                  4.41457900   16.55389500    3.19083400
 C                  4.82737600   14.64320200    4.13400300
 H                  5.73077100   14.45223700    3.54873100
 C                  4.41032200   13.71409600    5.09079300
 H                  4.97430200   12.79293900    5.25450300
 C                  3.25102000   13.92137700    5.85317800
 C                  2.81842900   12.89565100    6.88859700
 H                  3.24665700   13.18742100    7.86323100
 H                  1.71757300   12.95521600    7.01981900
 C                  3.90037200    9.33851000    7.61423100
 H                  3.30869600    8.68330200    6.95555400
 H                  3.99457400    8.83051900    8.58714600
 H                  4.90828700    9.44543800    7.18009900
 C                  3.25203700   10.70523800    7.80873600
 H                  2.21960400   10.56939900    8.20221900
 H                  3.80454900   11.25583500    8.58839900
 C                  2.64298100   10.94461300    5.42164100
 H                  2.81013200   11.63231000    4.57900000
 H                  3.18702500   10.01859700    5.17701600
 C                  1.14288100   10.64300200    5.52227200
 H                  0.91635600    9.93793300    6.33873700
 H                  0.79907800   10.18575100    4.58151800
 H                  0.54948500   11.55752000    5.68287300
 H                 -2.61239500   13.30600400    4.16979500
 H                 -1.06063600   13.72458200    4.74055400

83
5Mn
 Mn                -0.54582600   15.03617400    4.01623200
 O                  0.36320600   17.58987000    2.79599600
 O                  1.65340600   13.29327500    3.14462200
 O                 -1.29224500   14.00905100    1.36838500
 N                 -3.44473800   12.71453600    4.00373600
 N                 -2.27375400   15.91111000    4.76301100
 N                  0.13415600   15.58789900    5.91725600
 N                  3.24042600   11.55322800    6.63521600
 C                  0.02084600   16.59664400    3.29232600
 C                  0.85933500   14.03171300    3.56900800
 C                 -1.11948900   14.45666100    2.43324000
 C                 -1.76000700   10.98115200    3.21436000
 H                 -1.76536800   10.38069300    4.13481500
 H                 -0.92909700   11.69746500    3.26464700
 H                 -1.57472700   10.29877900    2.37109100
 C                 -3.08349100   11.68065800    2.96250200
 H                 -3.04780700   12.21825100    2.00715500
 H                 -3.92460000   10.97315700    2.93272700
 C                 -3.74571400   12.09381600    5.34756700
 H                 -2.98596600   11.31984700    5.50848400
 H                 -4.72510700   11.60390100    5.25115300
 C                 -3.70605300   13.10283300    6.48237500
 H                 -3.90130600   12.57019500    7.42510500
 H                 -4.46435000   13.89269600    6.37872000
 H                 -2.71426500   13.57457600    6.54918500
 C                 -4.61302900   13.55656400    3.52218500
 H                 -4.98280300   14.10560400    4.39488400
 H                 -5.38386100   12.84388400    3.20159800
 C                 -4.24825700   14.50977200    2.41253600
 C                 -4.52231800   14.18498800    1.07483900
 H                 -5.01893400   13.23827800    0.84644900
 C                 -4.17007900   15.05563200    0.03960300
 H                 -4.38985400   14.78675300   -0.99641800
 C                 -3.53829700   16.26852200    0.33441300
 H                 -3.25864200   16.95264000   -0.47062900
 C                 -3.27369600   16.61228600    1.66320000
 H                 -2.79099100   17.56294500    1.90144500
 C                 -3.62097800   15.74166800    2.70724400
 C                 -3.43975300   16.16119300    4.12854600
 C                 -4.53952900   16.76741800    4.74344700
 H                 -5.45012200   16.93486600    4.16705200
 C                 -4.44449900   17.12639700    6.11120800
 H                 -5.28827800   17.59376400    6.62454900
 C                 -3.26697900   16.88016300    6.77819900
 H                 -3.16906600   17.15917200    7.82733300
 C                 -2.15781100   16.28394500    6.10289300
 C                 -0.89741500   16.06010400    6.72773900
 C                 -0.66218900   16.32634800    8.11150000
 H                 -1.48953400   16.64409400    8.74619900
 C                  0.59778600   16.18034200    8.64472200
 H                  0.78241900   16.38231100    9.70271000
 C                  1.65162200   15.77609900    7.79223000
 H                  2.67562900   15.68411400    8.15619300
 C                  1.37519500   15.48817200    6.45064800
 C                  2.54460100   15.11328700    5.59866400
 C                  3.00181300   16.02177000    4.62748000
 H                  2.45294100   16.95253700    4.47177400
 C                  4.14531500   15.75116700    3.87316900
 H                  4.48336600   16.46500100    3.11748300
 C                  4.85600400   14.56651600    4.10074700
 H                  5.75587000   14.34429100    3.52059900
 C                  4.41602500   13.66691300    5.07527700
 H                  4.95865600   12.73640400    5.25887400
 C                  3.25998200   13.91723100    5.83086700
 C                  2.79891100   12.92132300    6.88348400
 H                  3.21594700   13.22660500    7.85850400
 H                  1.69788600   13.00255500    6.99696000
 C                  3.83316100    9.36653300    7.69483100
 H                  3.23564000    8.70536400    7.04738800
 H                  3.91703100    8.87776000    8.67853900
 H                  4.84404300    9.45106800    7.26249000
 C                  3.20205000   10.74568700    7.85687100
 H                  2.16736600   10.63162800    8.25187700
 H                  3.76007600   11.30636300    8.62542400
 C                  2.60071700   10.93746500    5.46463900
 H                  2.76098900   11.61400400    4.61169600
 H                  3.14391700   10.00797700    5.22970900
 C                  1.10144100   10.63524100    5.57805200
 H                  0.88045600    9.94088400    6.40525000
 H                  0.75333600   10.16419500    4.64569400
 H                  0.50742200   11.55097200    5.72908200
 H                 -2.59563100   13.32755900    4.14697600
 H                 -1.08200400   13.69894000    4.76285700

83
6(+)Mn
 Mn                -0.55017400   14.95580600    4.06536100
 O                  0.30997600   17.45287500    2.73741000
 O                  1.73391900   13.36544800    3.06567000
 O                 -1.36141600   13.83549100    1.45473400
 N                 -3.57974200   12.72697600    4.07901100
 N                 -2.24716400   15.89582700    4.78284200
 N                  0.14671700   15.59943600    5.92190700
 N                  3.30295600   11.55686300    6.55441900
 C                 -0.00436800   16.47208200    3.25379700
 C                  0.91727300   14.02078700    3.55192200
 C                 -1.18043900   14.31394500    2.48973200
 C                 -1.90602000   10.96302200    3.41570200
 H                 -1.86374200   10.49732200    4.41215700
 H                 -1.07335800   11.67611000    3.33815500
 H                 -1.74042700   10.16669100    2.67270600
 C                 -3.24421100   11.63946000    3.14306100
 H                 -3.21381700   12.07604900    2.13371300
 H                 -4.05802000   10.88098600    3.13293300
 C                 -3.91339000   12.21363900    5.42000800
 H                 -3.21575900   11.39537900    5.64939000
 H                 -4.93078500   11.76545200    5.41747600
 C                 -3.80248500   13.26804100    6.51635300
 H                 -4.12445900   12.84321000    7.48051100
 H                 -4.43160500   14.14897900    6.31356700
 H                 -2.76301100   13.61185000    6.62430000
 C                 -4.70020900   13.52327400    3.53987100
 H                 -5.12334800   14.11104800    4.36588800
 H                 -5.50864400   12.85729200    3.17434900
 C                 -4.28324000   14.46121300    2.42716300
 C                 -4.53824900   14.14692700    1.08489400
 H                 -5.07445700   13.22327400    0.85098500
 C                 -4.11619500   14.98738700    0.04849300
 H                 -4.32260300   14.71589600   -0.98972100
 C                 -3.43407700   16.17216200    0.34225000
 H                 -3.10481300   16.83510100   -0.46137500
 C                 -3.18235800   16.51313400    1.67389000
 H                 -2.66713800   17.44533800    1.91664800
 C                 -3.59032900   15.66056500    2.71277000
 C                 -3.41267300   16.09525100    4.12605500
 C                 -4.50211700   16.72779300    4.74387800
 H                 -5.41830400   16.87155200    4.17033500
 C                 -4.39908000   17.15749300    6.06246700
 H                 -5.23475100   17.65424700    6.55824400
 C                 -3.20199300   16.94157200    6.73772900
 H                 -3.09186700   17.27126400    7.76909400
 C                 -2.14361600   16.31017500    6.07478400
 C                 -0.84461000   16.07302900    6.72599900
 C                 -0.63679900   16.33766700    8.08427200
 H                 -1.45545200   16.68500400    8.71144800
 C                  0.62913200   16.14762400    8.63037600
 H                  0.81340800   16.34346700    9.68811600
 C                  1.65521300   15.72946700    7.79095600
 H                  2.67365200   15.60888000    8.16137400
 C                  1.39441400   15.46514700    6.43709700
 C                  2.55134600   15.11270500    5.56885700
 C                  2.96963200   16.04511600    4.60127200
 H                  2.40729200   16.97253900    4.47673400
 C                  4.09973000   15.80032000    3.81999000
 H                  4.41001100   16.52724300    3.06575800
 C                  4.83140200   14.62403300    4.01977500
 H                  5.71973600   14.42108200    3.41609100
 C                  4.43204900   13.70711400    4.99623000
 H                  4.99570600   12.78524800    5.15641900
 C                  3.29191500   13.92857200    5.78243200
 C                  2.87451200   12.92011500    6.83941400
 H                  3.33642300   13.21471300    7.79785100
 H                  1.77888200   12.99846700    7.00329400
 C                  3.89270400    9.34631000    7.56955200
 H                  3.28523900    8.69751800    6.91901200
 H                  3.98475500    8.84238900    8.54475700
 H                  4.89931500    9.43346900    7.12812200
 C                  3.26953100   10.72501200    7.76128700
 H                  2.23671900   10.60961100    8.15985500
 H                  3.83554800   11.26922300    8.53566100
 C                  2.64707400   10.96925100    5.37813200
 H                  2.84782500   11.63355700    4.52366400
 H                  3.15255900   10.01793700    5.15024200
 C                  1.13576400   10.73258300    5.47774000
 H                  0.87702800   10.05175900    6.30491400
 H                  0.77560600   10.27554200    4.54328300
 H                  0.58012900   11.67322000    5.62241400
 H                 -1.56552100   13.58887800    4.65968500
 H                 -0.87951400   13.54958600    5.08110200

83
6Mn
 Mn                -0.18269300   15.21540000    4.38622100
 O                  0.43962400   17.68386900    2.93818500
 O                  2.29729500   13.88200500    3.48865300
 O                 -0.72264700   13.81010800    1.84479200
 N                 -4.18619900   11.95493300    3.52523100
 N                 -1.99822600   15.98623900    4.96011000
 N                  0.34788000   15.97536500    6.21885000
 N                  3.64903300   12.20153900    7.07664100
 C                  0.21404700   16.69716300    3.50018700
 C                  1.39341900   14.42914700    3.96559900
 C                 -0.65939600   14.38240700    2.85070100
 C                 -6.10166500   10.62914400    2.61370900
 H                 -5.77673700    9.67512100    3.05899900
 H                 -5.69920100   10.68106600    1.58889000
 H                 -7.20190300   10.60797100    2.55355000
 C                 -5.64455500   11.83183000    3.43341400
 H                 -6.01828800   12.74937400    2.95058900
 H                 -6.10724600   11.80217700    4.44577200
 C                 -3.55992400   10.96906600    4.41134800
 H                 -4.11184800   10.02260100    4.31122100
 H                 -3.65146700   11.27194800    5.47862500
 C                 -2.09427100   10.72289300    4.06040700
 H                 -1.64635200    9.99314000    4.75416700
 H                 -1.50010100   11.64849000    4.12075700
 H                 -2.00513000   10.33394800    3.03328400
 C                 -3.77896000   13.31662800    3.84324000
 H                 -2.79483600   13.28929400    4.33545600
 H                 -4.45866200   13.78626300    4.58639300
 C                 -3.63413200   14.23148600    2.64073600
 C                 -3.79518800   13.76585400    1.33069200
 H                 -4.08587300   12.72364800    1.18374500
 C                 -3.55233400   14.60132800    0.23446500
 H                 -3.68256000   14.21657100   -0.78065200
 C                 -3.13076200   15.91998000    0.43570300
 H                 -2.93044000   16.57389000   -0.41685500
 C                 -2.96966900   16.40126400    1.73936900
 H                 -2.64545100   17.43061500    1.91212300
 C                 -3.21775200   15.56727400    2.84038100
 C                 -3.14054700   16.11487800    4.22715200
 C                 -4.29368900   16.70709900    4.73352100
 H                 -5.17862300   16.76780900    4.09883700
 C                 -4.30657200   17.19110800    6.06292500
 H                 -5.20280700   17.65597100    6.47931100
 C                 -3.16044800   17.06954100    6.81714000
 H                 -3.13535400   17.45007500    7.83810700
 C                 -1.99487200   16.47732300    6.26155600
 C                 -0.74667600   16.40815000    6.96142800
 C                 -0.59601200   16.78928400    8.32157300
 H                 -1.47229600   17.09078900    8.89521900
 C                  0.64625500   16.76712700    8.91648600
 H                  0.76966400   17.04921200    9.96426900
 C                  1.76197500   16.38974600    8.13335600
 H                  2.77161800   16.39577500    8.54595700
 C                  1.57867400   16.01261400    6.80579600
 C                  2.80344200   15.70786400    6.01069700
 C                  3.22444000   16.63543300    5.03982100
 H                  2.60929900   17.51712300    4.84633400
 C                  4.41275600   16.43977400    4.33429300
 H                  4.72514800   17.16337300    3.57719700
 C                  5.20054400   15.31557700    4.61142800
 H                  6.13586200   15.15324700    4.06904900
 C                  4.79249600   14.39799700    5.58302800
 H                  5.39469800   13.51202500    5.79827200
 C                  3.59236100   14.57020200    6.29012600
 C                  3.15608500   13.55165600    7.33011000
 H                  3.55006500   13.86357700    8.31303800
 H                  2.05108600   13.59229300    7.43017700
 C                  4.23751800   10.01019700    8.13088300
 H                  3.69966400    9.34553600    7.43647900
 H                  4.27507300    9.50493900    9.10905800
 H                  5.27000200   10.13080300    7.76308800
 C                  3.55856600   11.36801600    8.27856500
 H                  2.50467000   11.21864500    8.60469800
 H                  4.05135700   11.92825900    9.09079600
 C                  3.09485200   11.59309200    5.85890700
 H                  3.30919000   12.27955200    5.02672000
 H                  3.66199800   10.67218700    5.65003800
 C                  1.59357800   11.27831800    5.86826000
 H                  1.33376900   10.51981500    6.62462000
 H                  1.29074900   10.88781400    4.88324500
 H                  0.99131900   12.17770800    6.06638200
 H                 -0.68025300   13.46944500    5.15757000
 H                 -0.83414700   13.93427900    5.75630600

85
7Mn
 C                 -0.86064000    1.79861500   -5.64910500
 Mn                -3.11125200    0.21510600   -2.10428100
 C                 -0.66773300    1.79229000   -1.43558000
 C                  0.46299800    2.20980100   -0.72263700
 C                  0.42246800    2.22493300    0.67003400
 C                 -0.75740000    1.85207800    1.30572500
 C                 -1.85598600    1.42937800    0.53900300
 N                 -1.79465700    1.37006800   -0.80776200
 H                  1.36927900    2.50464300   -1.24996900
 H                  1.29519800    2.53694900    1.24699000
 H                 -0.85103200    1.87862000    2.39224700
 C                 -0.70153500    1.80601600   -2.91204500
 C                  0.21187500    2.56477700   -3.65382100
 C                  0.12373300    2.57173500   -5.04410500
 C                 -1.75208600    1.06021400   -4.85468800
 N                 -1.68474700    1.08118400   -3.50742900
 H                  0.97143900    3.16005100   -3.14866100
 H                  0.81886100    3.16420200   -5.64193200
 H                 -0.95964800    1.75126000   -6.73370800
 C                 -2.78835500    0.24472100   -5.55085000
 C                 -2.56712200   -1.12752900   -5.80450900
 C                 -3.94648400    0.87603200   -6.03081000
 C                 -3.52185700   -1.82761500   -6.55491000
 C                 -4.89551600    0.15522500   -6.76271800
 C                 -4.67662800   -1.19906600   -7.03318800
 H                 -4.10319000    1.93677700   -5.81993700
 H                 -3.35999800   -2.89105200   -6.75170900
 H                 -5.79877800    0.65337200   -7.12357300
 H                 -5.40781800   -1.76940300   -7.61172100
 C                 -1.36364900   -1.83868500   -5.22318400
 H                 -1.51473900   -2.93651400   -5.31853000
 H                 -1.32653900   -1.61434800   -4.14492100
 N                 -0.09309300   -1.41855700   -5.81758600
 C                  1.04532200   -1.86739800   -5.00754900
 H                  0.92031600   -2.93516300   -4.71719400
 C                  0.01794100   -1.81389600   -7.22460900
 H                 -0.96995000   -1.66595100   -7.68836700
 C                 -3.13114900    1.11928000    1.24381800
 C                 -4.18772500    2.04224300    1.13663800
 C                 -3.26404100   -0.02282000    2.06181600
 C                 -5.36896500    1.85356700    1.85584400
 C                 -4.45509800   -0.19015200    2.78450400
 C                 -5.49515100    0.73786700    2.69295000
 H                 -4.06831200    2.91422700    0.48884300
 H                 -6.18326000    2.57720500    1.76898400
 H                 -4.55539100   -1.07902900    3.41138100
 H                 -6.41385100    0.58307200    3.26503100
 C                 -2.22794200   -1.12928200    2.03638700
 H                 -2.54068100   -1.82523900    1.24150800
 H                 -1.24341100   -0.73016900    1.71313500
 N                 -2.12667900   -1.87074400    3.28724200
 C                 -1.47253000   -1.07147800    4.32970800
 H                 -1.83468200   -0.03611600    4.22142300
 H                 -0.37125600   -1.03485700    4.17035400
 C                 -1.49560700   -3.18075500    3.09380100
 H                 -0.52474400   -3.07748900    2.55697900
 H                 -1.25630200   -3.58460300    4.08893800
 C                 -4.05431800   -0.87908900   -3.17189900
 O                 -4.77181400   -1.61224600   -3.70968100
 C                 -4.20301400    1.59657600   -2.41873600
 O                 -4.89512500    2.50309100   -2.63037100
 C                 -4.26064400   -0.45085000   -0.87907400
 O                 -5.13627200   -0.87535500   -0.25261800
 O                 -1.58210200   -1.14343500   -1.80566300
 C                 -1.74799300   -2.32859600   -1.33688900
 O                 -2.80297400   -2.86187800   -0.98449200
 H                  0.24629000   -2.89987300   -7.31920200
 H                  1.94649300   -1.82417100   -5.63736500
 H                 -0.78568400   -2.89591800   -1.25932800
 C                 -2.38801700   -4.17994700    2.36066400
 H                 -1.89541300   -5.16543800    2.32517900
 H                 -3.34991000   -4.29274300    2.88751300
 H                 -2.59395200   -3.87500800    1.32164900
 C                 -1.78357600   -1.54970400    5.74467200
 H                 -2.87033000   -1.53486700    5.92736600
 H                 -1.42133000   -2.57398700    5.92765100
 H                 -1.29822200   -0.89066600    6.48267500
 C                  1.27099900   -1.01169600   -3.76424600
 H                  0.39126400   -1.00337300   -3.10154300
 H                  2.12582000   -1.40190400   -3.18716000
 H                  1.49440700    0.02791800   -4.05076800
 C                  1.04409300   -0.99252800   -8.00006100
 H                  2.06348700   -1.11298400   -7.59942400
 H                  1.06379400   -1.30967700   -9.05535000
 H                  0.78890300    0.07881300   -7.96420900

85
7(-)Mn
 C                 -0.74717500    1.73933500   -5.59755900
 Mn                -3.10879500    0.25370000   -2.09679400
 C                 -0.75786800    1.92361000   -1.39229200
 C                  0.26273100    2.54308900   -0.61132100
 C                  0.12591200    2.66160400    0.75356400
 C                 -1.05556900    2.17157100    1.36290700
 C                 -2.01583000    1.54099800    0.56742300
 N                 -1.88073600    1.38125000   -0.76901100
 H                  1.16237400    2.91495700   -1.10270400
 H                  0.91091800    3.12839600    1.35370900
 H                 -1.22808200    2.26419700    2.43603300
 C                 -0.70074400    1.85082900   -2.81914700
 C                  0.27784800    2.55235800   -3.58324500
 C                  0.25520800    2.50799200   -4.95955300
 C                 -1.67502200    1.05029000   -4.81408500
 N                 -1.67922800    1.09520700   -3.46116200
 H                  1.03127600    3.15082200   -3.07066100
 H                  0.99563300    3.05682000   -5.54662900
 H                 -0.79461300    1.64977300   -6.68326600
 C                 -2.69084900    0.23334400   -5.54572400
 C                 -2.48763500   -1.14599800   -5.77929500
 C                 -3.81663000    0.87619300   -6.08535000
 C                 -3.42119000   -1.83574500   -6.56689600
 C                 -4.74372000    0.16896500   -6.85824300
 C                 -4.53904100   -1.19154100   -7.10798100
 H                 -3.96517600    1.94116700   -5.88776900
 H                 -3.27397800   -2.90554800   -6.74178400
 H                 -5.61952700    0.68107400   -7.26530000
 H                 -5.25296500   -1.75409400   -7.71545600
 C                 -1.33358500   -1.88292800   -5.13159900
 H                 -1.56131700   -2.97272000   -5.13032400
 H                 -1.28418600   -1.56672400   -4.07905500
 N                 -0.03142400   -1.61407500   -5.74810100
 C                  1.06664800   -2.03556200   -4.87197600
 H                  0.88862600   -3.06651600   -4.48745000
 C                  0.07247900   -2.17113900   -7.09806600
 H                 -0.89939000   -2.02122300   -7.59368900
 C                 -3.25061100    1.06976500    1.26532700
 C                 -4.36901600    1.92171400    1.30276700
 C                 -3.27169700   -0.15136600    1.97044100
 C                 -5.50015100    1.58083400    2.04801800
 C                 -4.40870300   -0.47163800    2.72933400
 C                 -5.51203500    0.38367900    2.77545200
 H                 -4.34017000    2.86081200    0.74383500
 H                 -6.36379500    2.25068800    2.06982700
 H                 -4.41605100   -1.41647900    3.27817000
 H                 -6.38816400    0.11201200    3.37077300
 C                 -2.16042200   -1.16719700    1.80512400
 H                 -2.50488100   -1.88416400    1.04359500
 H                 -1.25885900   -0.68000500    1.37884000
 N                 -1.85250600   -1.90663500    3.02618300
 C                 -1.16313700   -1.05651800    4.00286700
 H                 -1.62757600   -0.05836100    3.94992500
 H                 -0.09392800   -0.91582800    3.72586900
 C                 -1.12529500   -3.14725200    2.73835500
 H                 -0.24417900   -2.94798000    2.08602900
 C                 -4.05166800   -0.79714500   -3.21005000
 O                 -4.79493700   -1.49010000   -3.77191500
 C                 -4.17182400    1.64579000   -2.38623900
 O                 -4.84180400    2.57596000   -2.58354100
 C                 -4.27427900   -0.45743500   -0.91640700
 O                 -5.16764100   -0.91490800   -0.33410600
 O                 -1.56077500   -1.18307000   -1.80573100
 C                 -1.75975400   -2.39284000   -1.43949600
 O                 -2.83177000   -2.95039000   -1.17711100
 H                 -0.72465100   -3.52835300    3.68988500
 H                  0.23955300   -3.27265600   -7.06904200
 H                  1.98212600   -2.08957800   -5.48058000
 H                 -0.80569300   -2.98043400   -1.35785000
 C                  1.30452200   -1.08051400   -3.70476200
 H                  0.42042100   -0.99684500   -3.05286500
 H                  2.14545000   -1.44094300   -3.08879700
 H                  1.55584800   -0.07463500   -4.07695900
 C                  1.15152000   -1.49814500   -7.94258000
 H                  2.15928800   -1.63480600   -7.51826700
 H                  1.15988300   -1.92277700   -8.95968600
 H                  0.95891900   -0.41565900   -8.01819200
 C                 -1.27283300   -1.56951500    5.43562200
 H                 -2.33066200   -1.65953500    5.73192700
 H                 -0.79836500   -2.55583100    5.56305300
 H                 -0.77556300   -0.87141700    6.12850700
 C                 -2.00074600   -4.22820000    2.10755400
 H                 -2.36934600   -3.93958800    1.10969700
 H                 -1.42137500   -5.15876500    1.99021800
 H                 -2.86983500   -4.44088500    2.75187000

85
8Mn
 Mn                 0.04308600    0.51945400   -0.46545000
 O                  0.84696000    2.77827600   -2.23072400
 O                  2.36136000   -1.10637100   -1.26145400
 O                 -0.84243700   -0.97836400   -2.83759100
 N                 -3.69446900   -1.92053400   -0.96116400
 N                 -1.72384500    1.35792400    0.24044700
 N                  0.72237100    1.43594300    1.27279000
 N                  4.52801800   -2.06856400    2.04926600
 C                  0.51322800    1.92732800   -1.51519300
 C                  1.51130400   -0.41676500   -0.87281800
 C                 -0.60919200   -0.37052300   -1.87350100
 C                 -2.26159200   -3.89997200   -1.57279000
 H                 -2.66815000   -4.60288600   -0.82841600
 H                 -1.37558800   -3.41443300   -1.13755500
 H                 -1.94044700   -4.49079600   -2.44532900
 C                 -3.29028400   -2.86778500   -2.01858600
 H                 -2.85924500   -2.26633400   -2.83050200
 H                 -4.17980300   -3.37875800   -2.44211600
 C                 -4.31984100   -2.56673700    0.21558700
 H                 -4.51972900   -1.76244000    0.94231400
 H                 -3.56194800   -3.21527100    0.67799700
 C                 -5.60110300   -3.36407300   -0.03891600
 H                 -5.97549800   -3.76443400    0.91707300
 H                 -5.42819500   -4.21907800   -0.71171900
 H                 -6.39797700   -2.73987600   -0.47394900
 C                 -4.57127500   -0.87167300   -1.51400400
 H                 -5.03895500   -0.36166800   -0.66146100
 H                 -5.39150800   -1.31435000   -2.11163000
 C                 -3.84110700    0.13003900   -2.38451600
 C                 -3.93795100    0.02701900   -3.78140300
 H                 -4.54993600   -0.77317300   -4.20659100
 C                 -3.27197400    0.91489000   -4.63140300
 H                 -3.36165500    0.80410900   -5.71495500
 C                 -2.50513800    1.95012200   -4.08766200
 H                 -1.99511100    2.66556400   -4.73731700
 C                 -2.40293900    2.07458700   -2.70122500
 H                 -1.83347900    2.89838800   -2.26867100
 C                 -3.04032800    1.16178300   -1.84230400
 C                 -2.93211800    1.40845000   -0.37639400
 C                 -4.08879300    1.80757100    0.31102100
 H                 -5.03338600    1.85675100   -0.23179900
 C                 -4.01519300    2.16218900    1.65453300
 H                 -4.90724500    2.46680100    2.20478700
 C                 -2.76782500    2.15539800    2.27054400
 H                 -2.67081100    2.46053800    3.31083500
 C                 -1.64010700    1.76541300    1.53777300
 C                 -0.28407100    1.80088000    2.11153400
 C                 -0.04616400    2.20471000    3.43135800
 H                 -0.87337300    2.47843500    4.08422600
 C                  1.26142300    2.24962700    3.90457200
 H                  1.47238500    2.55781800    4.93026800
 C                  2.29091600    1.91235500    3.03178800
 H                  3.33426700    1.96471100    3.34549600
 C                  1.99817500    1.51003800    1.71879600
 C                  3.15586900    1.24916200    0.81331800
 C                  3.43640900    2.17453700   -0.20603600
 H                  2.76259700    3.01970200   -0.35760100
 C                  4.56950000    2.03018800   -1.01094400
 H                  4.76861300    2.75187500   -1.80706900
 C                  5.44713700    0.96600300   -0.77671000
 H                  6.34275800    0.84656700   -1.39237800
 C                  5.18128500    0.05344900    0.24921800
 H                  5.85863400   -0.78132300    0.44286500
 C                  4.03780800    0.16947700    1.05150000
 C                  3.73554700   -0.84571400    2.14381300
 H                  3.96467900   -0.38145400    3.11781600
 H                  2.64201100   -1.03335100    2.14628200
 C                  5.72319500   -3.85817400    3.31660100
 H                  5.33641000   -4.72565900    2.75864400
 H                  5.94206700   -4.19566400    4.34222700
 H                  6.66872200   -3.54044200    2.84644300
 C                  4.72800600   -2.70254000    3.35389800
 H                  3.77239000   -3.05674800    3.80178500
 H                  5.11226700   -1.92285500    4.03279000
 C                  4.07747100   -2.97335100    0.98183200
 H                  3.96887300   -2.36602400    0.07107100
 H                  4.88620600   -3.69499900    0.77803200
 C                  2.76714700   -3.73010700    1.23375900
 H                  2.85603500   -4.43273700    2.07897000
 H                  2.50455500   -4.32017600    0.33968800
 H                  1.93187300   -3.04225500    1.44000000
 C                 -0.39293900   -1.02224400    0.85304000
 O                  0.33928700   -1.34579500    1.78290100
 O                 -1.56392000   -1.69913900    0.77621100
 H                 -2.14288100   -1.45353300    0.00011300

85
9Mn
 Mn                -0.07364900   15.18573200    4.31580200
 O                  0.43614800   17.76535400    2.91646600
 O                  2.40691000   13.87788600    3.42335800
 O                 -0.65824600   13.93521700    1.71929700
 N                 -4.67860100   11.96978800    3.34506300
 N                 -1.91850100   15.83278900    5.00197700
 N                  0.47818000   15.97365100    6.16356800
 N                  3.99768700   12.42237000    7.12772900
 C                  0.24275800   16.77371600    3.48307500
 C                  1.49794700   14.45128500    3.86682900
 C                 -0.56318000   14.44714700    2.75971300
 C                 -7.05312300   11.60733500    2.64001500
 H                 -7.11237500   10.57455000    3.01906800
 H                 -6.76601800   11.56466700    1.57679700
 H                 -8.06295400   12.04312600    2.70949000
 C                 -6.06141200   12.45647300    3.42948900
 H                 -6.07355300   13.48016100    3.02200900
 H                 -6.38762500   12.53951600    4.49060300
 C                 -4.45780700   10.76807900    4.15696000
 H                 -5.31223500   10.09564100    3.98891800
 H                 -4.46306600   11.01634800    5.24306600
 C                 -3.17292000   10.02152000    3.80624600
 H                 -3.13296300    9.06787200    4.35707200
 H                 -2.27048700   10.59342100    4.07475500
 H                 -3.13872400    9.80064700    2.72673000
 C                 -3.72675300   13.02669300    3.66529000
 H                 -2.72877100   12.57514100    3.77970000
 H                 -3.95112000   13.50000100    4.64493300
 C                 -3.60445100   14.08885700    2.59003300
 C                 -3.78544600   13.76264700    1.23809200
 H                 -4.10145400   12.74682100    0.99067600
 C                 -3.55941900   14.70421600    0.23069900
 H                 -3.70678000   14.42587300   -0.81623800
 C                 -3.13677500   15.99791200    0.55980400
 H                 -2.95455700   16.73760700   -0.22372600
 C                 -2.95806100   16.34308200    1.90107000
 H                 -2.64057800   17.35240400    2.17384200
 C                 -3.18787500   15.39783600    2.91577400
 C                 -3.10120800   15.82500700    4.34163400
 C                 -4.29651100   16.21587100    4.96161200
 H                 -5.22009900   16.19001100    4.38202100
 C                 -4.28864100   16.61585200    6.29482300
 H                 -5.20936100   16.91684900    6.79809000
 C                 -3.07343400   16.63050900    6.96958500
 H                 -3.03186600   16.95056600    8.00904200
 C                 -1.90516100   16.24181100    6.29986600
 C                 -0.58469600   16.30303000    6.94509400
 C                 -0.43235600   16.72475200    8.27342700
 H                 -1.30387400   16.97508100    8.87560400
 C                  0.84204200   16.82329400    8.81850200
 H                  0.98351200   17.14666800    9.85146600
 C                  1.93055100   16.51494900    8.00761300
 H                  2.95302300   16.59622500    8.37842900
 C                  1.72360600   16.09546600    6.68584400
 C                  2.93144200   15.81365100    5.86021300
 C                  3.29665300   16.71561300    4.84548000
 H                  2.66255900   17.58234900    4.64819200
 C                  4.45685200   16.50946500    4.09667300
 H                  4.72773800   17.21174800    3.30445300
 C                  5.26379000   15.39897900    4.37023500
 H                  6.17225200   15.22441800    3.78743200
 C                  4.91219500   14.51109400    5.39114200
 H                  5.52883600   13.63641500    5.60977900
 C                  3.75161500   14.70173500    6.15356900
 C                  3.39488000   13.73897300    7.27960100
 H                  3.75901600   14.17247700    8.22623800
 H                  2.29112300   13.69371400    7.37988700
 C                  5.19471500   10.53649400    8.23307400
 H                  4.63298100    9.71646300    7.75819700
 H                  5.53446200   10.17840900    9.21798100
 H                  6.08282500   10.74749000    7.61452100
 C                  4.34770900   11.79378300    8.40237300
 H                  3.45140900   11.55253100    9.01633500
 H                  4.92304500   12.53715700    8.97857900
 C                  3.26119900   11.56881200    6.18436600
 H                  3.01912700   12.19457000    5.31062200
 H                  3.94011200   10.77964000    5.81952400
 C                  1.97763600   10.92541700    6.72296800
 H                  2.19226200   10.21390400    7.53686000
 H                  1.46899900   10.37435000    5.91722000
 H                  1.26599200   11.67771100    7.09702300
 C                 -0.53976700   13.47220600    5.38203300
 O                 -0.95975400   13.45686900    6.52454500
 O                 -0.40681700   12.22297000    4.79908200
 H                 -0.06295500   12.33428300    3.89674900

85
9(-)Mn
 Mn                -0.02865300   15.29067300    4.26713900
 O                  0.40958600   17.99053500    3.08050100
 O                  2.48507100   14.12302800    3.28810000
 O                 -0.56392100   14.17991100    1.60030500
 N                 -4.54283400   11.93754900    3.45200000
 N                 -1.91704700   15.85161600    4.95496500
 N                  0.49042000   16.02451100    6.15009000
 N                  3.79468400   12.34211600    7.07610600
 C                  0.23462000   16.94885600    3.56149300
 C                  1.56252600   14.64283500    3.77549500
 C                 -0.48893600   14.63693900    2.67179100
 C                 -6.96375200   11.59152800    2.91852400
 H                 -7.01272800   10.56958000    3.32747000
 H                 -6.74698200   11.51738600    1.84038900
 H                 -7.96085100   12.04462500    3.04169200
 C                 -5.90997400   12.44494300    3.61810900
 H                 -5.93667900   13.45875400    3.18724700
 H                 -6.16297400   12.55898500    4.69636700
 C                 -4.28165200   10.75598500    4.28055600
 H                 -5.14830200   10.08487800    4.18263600
 H                 -4.21993400   11.03297100    5.35829100
 C                 -3.02302600    9.99203000    3.87539100
 H                 -2.95405600    9.05395700    4.44980000
 H                 -2.10446200   10.56776500    4.07186800
 H                 -3.05489500    9.73988400    2.80248200
 C                 -3.55687700   12.99019600    3.68215600
 H                 -2.55898300   12.52799200    3.72074900
 H                 -3.69860800   13.47863200    4.66930100
 C                 -3.51691700   14.03841200    2.58861800
 C                 -3.70985500   13.67273100    1.24733000
 H                 -3.96620200   12.63401800    1.02554400
 C                 -3.57823200   14.60749300    0.21712300
 H                 -3.73292200   14.29979700   -0.82078000
 C                 -3.24239200   15.93430300    0.51415500
 H                 -3.13414500   16.67053300   -0.28668700
 C                 -3.05452000   16.31527200    1.84501800
 H                 -2.80126000   17.34986800    2.09136500
 C                 -3.18723500   15.37833100    2.88479600
 C                 -3.10063700   15.84401900    4.30183500
 C                 -4.30488500   16.24846700    4.88801600
 H                 -5.22247700   16.21397600    4.29926600
 C                 -4.30323700   16.66415900    6.24252500
 H                 -5.23146300   16.96218600    6.73660800
 C                 -3.10723500   16.68897400    6.92195300
 H                 -3.07955600   17.01480000    7.96202400
 C                 -1.89297500   16.30814000    6.27322300
 C                 -0.62061200   16.38734600    6.90773800
 C                 -0.45619800   16.82689300    8.25644000
 H                 -1.33536700   17.08371000    8.84779200
 C                  0.79858300   16.93049200    8.81144400
 H                  0.92577500   17.26738900    9.84338100
 C                  1.92146800   16.60042200    8.01456800
 H                  2.93968600   16.68367300    8.39718400
 C                  1.71659900   16.15529600    6.70437400
 C                  2.94224100   15.84025200    5.91058600
 C                  3.41894500   16.77366600    4.97458800
 H                  2.84453200   17.68548600    4.79350000
 C                  4.60717800   16.54129800    4.27708000
 H                  4.96436900   17.27082100    3.54542300
 C                  5.33199800   15.36985300    4.52453100
 H                  6.26283300   15.17574200    3.98416800
 C                  4.86687100   14.44423200    5.46392200
 H                  5.41816500   13.52207400    5.66229900
 C                  3.67526400   14.66132300    6.16937400
 C                  3.18268400   13.65821000    7.20664300
 H                  3.42752200   14.05365100    8.20637000
 H                  2.07504600   13.62022700    7.16780000
 C                  4.94938800   10.45091500    8.21480500
 H                  4.43621200    9.63527900    7.68093700
 H                  5.22643700   10.07157100    9.21142500
 H                  5.87434700   10.69164300    7.66478000
 C                  4.07097500   11.69057000    8.35570700
 H                  3.14170400   11.42029200    8.90581600
 H                  4.59544300   12.42843100    8.98509000
 C                  3.13650200   11.50272000    6.06543400
 H                  2.92116400   12.15338000    5.20217100
 H                  3.85795000   10.74673800    5.70986200
 C                  1.84570200   10.80283400    6.50802200
 H                  2.03319700   10.08797300    7.32600600
 H                  1.42015500   10.24159100    5.66163900
 H                  1.07843700   11.52265100    6.83259000
 C                 -0.37880000   13.49715200    5.23050700
 O                 -0.67665000   13.34410700    6.40125400
 O                 -0.26984400   12.29956700    4.51405400
 H                 -0.02673200   12.51940000    3.59939700

86
10(+)Mn
 Mn                -0.04143300   15.14589500    4.29636600
 O                  0.47445000   17.76267100    2.96334300
 O                  2.46745000   13.92074600    3.35935100
 O                 -0.67846600   13.91384200    1.70221000
 N                 -3.22487600   12.05105700    3.61530800
 N                 -1.91166200   15.73203500    5.00002800
 N                  0.49321600   15.92348100    6.15092500
 N                  4.01131300   12.40516400    7.04759400
 C                  0.26971100   16.75800300    3.49861500
 C                  1.54726900   14.45562600    3.82402200
 C                 -0.54033200   14.42564700    2.73940900
 C                 -3.76310900   10.34389300    1.77387500
 H                 -4.68278400   10.87452700    1.48670600
 H                 -4.02251700    9.49760000    2.42487100
 H                 -3.31110900    9.93698500    0.85684200
 C                 -2.74166300   11.26455300    2.41337100
 H                 -1.87171200   10.69984100    2.77556000
 H                 -2.38080500   12.01572000    1.69869800
 C                 -3.57168500   11.20364000    4.83377500
 H                 -3.32175400   11.83772000    5.69545100
 H                 -2.86531800   10.36372100    4.81703300
 C                 -5.01113100   10.72752600    4.91896900
 H                 -5.08989100   10.09314900    5.81500000
 H                 -5.31574000   10.12637600    4.05220700
 H                 -5.71669200   11.56165400    5.04026000
 C                 -4.28380300   13.09683900    3.31700900
 H                 -4.58509900   13.48698100    4.29512100
 H                 -5.13807400   12.57474500    2.87292500
 C                 -3.79128100   14.19389800    2.40400600
 C                 -3.92815600   14.04199300    1.01424400
 H                 -4.40106800   13.13682100    0.62509600
 C                 -3.47138700   15.02166800    0.12952700
 H                 -3.58720200   14.87837800   -0.94719900
 C                 -2.87932700   16.18660400    0.62784400
 H                 -2.52999200   16.96489900   -0.05452000
 C                 -2.74592700   16.36124700    2.00597800
 H                 -2.30699300   17.27889200    2.40210900
 C                 -3.18248200   15.37056000    2.90302200
 C                 -3.10704300   15.66476700    4.36270200
 C                 -4.31321100   15.93896600    5.02213300
 H                 -5.24565900   15.87976100    4.45922700
 C                 -4.30332900   16.29635900    6.36754400
 H                 -5.23177400   16.51521400    6.89794200
 C                 -3.07710500   16.38835500    7.01366000
 H                 -3.03553400   16.68549500    8.05970000
 C                 -1.89917600   16.10068000    6.30979200
 C                 -0.57423300   16.21613400    6.94049600
 C                 -0.42453800   16.63844300    8.26855100
 H                 -1.29747800   16.85645600    8.88081600
 C                  0.85076100   16.77933000    8.80292100
 H                  0.98932200   17.10647900    9.83501500
 C                  1.94206700   16.50460800    7.98459800
 H                  2.96436100   16.61368700    8.34861100
 C                  1.73826200   16.07894600    6.66421700
 C                  2.94898400   15.81836900    5.83578300
 C                  3.32266600   16.74356100    4.84568800
 H                  2.69243500   17.61661900    4.66478900
 C                  4.48830800   16.55201300    4.10100200
 H                  4.76609500   17.27140700    3.32680500
 C                  5.29237300   15.43534300    4.35663300
 H                  6.20544500   15.27337200    3.77750900
 C                  4.93279700   14.52522200    5.35520500
 H                  5.54797800   13.64627500    5.56021200
 C                  3.76587900   14.69947100    6.11122700
 C                  3.39446000   13.71331200    7.21169000
 H                  3.73467700   14.13269600    8.17345500
 H                  2.28889800   13.65764100    7.28786900
 C                  5.20232900   10.50841200    8.14011800
 H                  4.66137000    9.69301800    7.63412000
 H                  5.52261900   10.13244900    9.12485700
 H                  6.10244300   10.74268600    7.54789900
 C                  4.33749100   11.75249300    8.31640800
 H                  3.42927700   11.48853800    8.90280700
 H                  4.89056400   12.48908600    8.92229400
 C                  3.30654800   11.56596000    6.06828700
 H                  3.07972100   12.20899100    5.20307400
 H                  4.00168700   10.79175400    5.70209200
 C                  2.01704800   10.89795600    6.56117400
 H                  2.22049000   10.16451900    7.35822500
 H                  1.52947600   10.36569400    5.72983500
 H                  1.29230900   11.63316300    6.94388300
 C                 -0.48766300   13.42316300    5.33634900
 O                 -0.90616600   13.36590400    6.47597400
 O                 -0.44177600   12.18467600    4.68397800
 H                  0.03253000   12.29467400    3.84069500
 H                 -2.38317700   12.56160900    3.92210600

86
10Mn
 Mn                -0.06899300   15.17891500    4.25517600
 O                  0.37317700   17.88744200    3.08167900
 O                  2.44483500   14.03873100    3.24190900
 O                 -0.69200700   14.01727400    1.62845800
 N                 -3.08252400   12.14994400    3.64997600
 N                 -1.95405200   15.72861300    4.96509600
 N                  0.46860900   15.91954800    6.12920100
 N                  3.86944500   12.32025700    7.00622500
 C                  0.19094900   16.84275200    3.54840300
 C                  1.52588700   14.55106100    3.74184400
 C                 -0.56262100   14.50412900    2.68256700
 C                 -3.52454700   10.30899000    1.92152400
 H                 -4.49541400   10.73549200    1.62922200
 H                 -3.69084000    9.48799800    2.63308500
 H                 -3.06240400    9.88166500    1.01880500
 C                 -2.57187200   11.35431200    2.46771400
 H                 -1.63935900   10.89489300    2.82054600
 H                 -2.31231200   12.09749000    1.70288100
 C                 -3.31906200   11.32286700    4.90755600
 H                 -3.05242800   11.99032700    5.73790800
 H                 -2.57173200   10.51995700    4.87329400
 C                 -4.72592500   10.77654200    5.07842800
 H                 -4.72468900   10.15368200    5.98600500
 H                 -5.04651600   10.14687900    4.23778000
 H                 -5.46576500   11.57589600    5.22661100
 C                 -4.23122000   13.09030900    3.33402600
 H                 -4.55475000   13.49246000    4.30014600
 H                 -5.04024500   12.48423400    2.91187300
 C                 -3.81841700   14.19556500    2.39437000
 C                 -3.98240300   14.02652700    1.00912000
 H                 -4.43487000   13.10374400    0.63662400
 C                 -3.57850100   15.01579400    0.10968600
 H                 -3.71480300   14.86509900   -0.96387700
 C                 -3.00811600   16.19961800    0.59099300
 H                 -2.69562600   16.98317600   -0.10366500
 C                 -2.84905500   16.38595400    1.96547200
 H                 -2.42150400   17.31580800    2.34623900
 C                 -3.24077400   15.39226100    2.87939200
 C                 -3.15513100   15.69137500    4.34124400
 C                 -4.36299500   15.98224100    4.98121900
 H                 -5.29223500   15.94379900    4.41113800
 C                 -4.34610500   16.33731600    6.35392400
 H                 -5.27537300   16.55727600    6.88486100
 C                 -3.13297000   16.41667100    6.99618200
 H                 -3.09372100   16.70363400    8.04710400
 C                 -1.91882000   16.13215700    6.30101800
 C                 -0.63651300   16.24799000    6.90995200
 C                 -0.45684200   16.68401900    8.25718800
 H                 -1.32947600   16.91723300    8.86735200
 C                  0.80579600   16.82121200    8.78648200
 H                  0.94450200   17.15942200    9.81633700
 C                  1.92092300   16.52508200    7.96637000
 H                  2.94356400   16.63255800    8.33038800
 C                  1.70393600   16.07948900    6.65962000
 C                  2.91936500   15.79021100    5.84131900
 C                  3.34789600   16.72450600    4.88271300
 H                  2.74863800   17.62134100    4.70951000
 C                  4.52173600   16.51300300    4.15532300
 H                  4.84115600   17.24300500    3.40700900
 C                  5.28054800   15.36135100    4.39396900
 H                  6.19991100   15.18284000    3.82928300
 C                  4.86528700   14.43674100    5.35725700
 H                  5.44395400   13.53033300    5.55005100
 C                  3.68953900   14.63376300    6.09470200
 C                  3.26085000   13.63461400    7.16351400
 H                  3.56072300   14.03704700    8.14530700
 H                  2.15315300   13.59102300    7.18988600
 C                  5.08646900   10.43642400    8.09096100
 H                  4.54538300    9.61757800    7.59058800
 H                  5.41782400   10.06296300    9.07308700
 H                  5.97982000   10.67444600    7.48994700
 C                  4.21625800   11.67630300    8.27289900
 H                  3.31860500   11.40897100    8.87438000
 H                  4.77374200   12.41838800    8.86785500
 C                  3.15601000   11.47467400    6.03955900
 H                  2.89742100   12.11860700    5.18332400
 H                  3.85409800   10.71256300    5.65250700
 C                  1.88912800   10.78381900    6.55884400
 H                  2.12075800   10.06584400    7.36242600
 H                  1.40375000   10.23131800    5.73975000
 H                  1.15148000   11.50875500    6.93621400
 C                 -0.42178800   13.40249100    5.22406200
 O                 -0.86988600   13.24567200    6.34421300
 O                 -0.22263500   12.19262100    4.52705900
 H                  0.23125900   12.39664000    3.69140100
 H                 -2.28480400   12.75278600    3.90332800

83
11(+)Mn
 Mn                -0.06131000   15.11848900    4.36462000
 O                  0.33029600   17.79124600    3.03530000
 O                  2.51326400   14.00178900    3.41785300
 O                 -0.55369700   13.84760000    1.73770400
 N                 -4.74416000   11.98590000    3.44292900
 N                 -1.92992800   15.80001000    4.98523100
 N                  0.43773100   15.96900800    6.20489000
 N                  4.06247800   12.44360800    7.12814200
 C                  0.20230300   16.77337300    3.54244600
 C                  1.58637500   14.49648000    3.89050400
 C                 -0.50376700   14.36987200    2.76319400
 C                 -7.18745500   11.92215500    2.92313500
 H                 -7.33541400   10.89698500    3.29899600
 H                 -6.98798300   11.86338300    1.84089500
 H                 -8.13182000   12.46966300    3.07420800
 C                 -6.04527100   12.63803000    3.63698000
 H                 -5.96232300   13.65960400    3.23176600
 H                 -6.27662900   12.75010600    4.71970000
 C                 -4.59393000   10.76206000    4.23822000
 H                 -5.56050600   10.23697200    4.22846600
 H                 -4.38081300   11.00527400    5.30356300
 C                 -3.52303800    9.82068400    3.69396800
 H                 -3.48659700    8.89903000    4.29681600
 H                 -2.51825400   10.27275300    3.72200100
 H                 -3.74604200    9.54672400    2.65007900
 C                 -3.64580400   12.91699600    3.66815100
 H                 -2.70419400   12.34408600    3.68051200
 H                 -3.71676100   13.40791400    4.66243300
 C                 -3.51074900   13.96028500    2.57743500
 C                 -3.65979100   13.59289100    1.23168100
 H                 -3.95780900   12.56677600    1.00535000
 C                 -3.42742900   14.50873400    0.20318100
 H                 -3.54473900   14.19787300   -0.83811900
 C                 -3.03853400   15.82062900    0.50362200
 H                 -2.85441300   16.54080000   -0.29708400
 C                 -2.89892900   16.20964200    1.83657100
 H                 -2.61782600   17.23539400    2.08579100
 C                 -3.12775200   15.28564100    2.87333100
 C                 -3.08757600   15.76149500    4.28500400
 C                 -4.29831600   16.18285800    4.85556900
 H                 -5.20456700   16.13673200    4.25112300
 C                 -4.32625600   16.63887400    6.16901600
 H                 -5.26051400   16.96206100    6.63135600
 C                 -3.13214800   16.68110400    6.88247900
 H                 -3.12079000   17.04134200    7.90964600
 C                 -1.94737800   16.26556300    6.26464300
 C                 -0.64457500   16.33075100    6.94691200
 C                 -0.52192400   16.76076700    8.27275000
 H                 -1.40580200   17.03468900    8.84564000
 C                  0.74069200   16.83601600    8.85262500
 H                  0.85828200   17.16361400    9.88696100
 C                  1.84647400   16.50704400    8.07632800
 H                  2.85948000   16.58301800    8.47279200
 C                  1.67323400   16.08397300    6.74975900
 C                  2.89685100   15.83645800    5.93846600
 C                  3.26605300   16.78919100    4.97118300
 H                  2.62343800   17.65592000    4.80181200
 C                  4.44663900   16.63683800    4.24150300
 H                  4.71976400   17.37541600    3.48430300
 C                  5.27263200   15.53635700    4.49482700
 H                  6.19952600   15.40561400    3.93039600
 C                  4.91852200   14.60109600    5.47247300
 H                  5.55407500   13.73675500    5.67599900
 C                  3.73340800   14.73062400    6.20839000
 C                  3.35212800   13.70523500    7.26714900
 H                  3.59698100   14.12612800    8.25672300
 H                  2.24717700   13.58248700    7.26308100
 C                  5.23759700   10.57625300    8.28806300
 H                  4.81025800    9.75093100    7.69678700
 H                  5.46616200   10.18145000    9.29075000
 H                  6.18281200   10.88656200    7.81279600
 C                  4.28143700   11.75901000    8.40374000
 H                  3.32955000   11.41834000    8.86837900
 H                  4.71240300   12.50144900    9.09553500
 C                  3.53175700   11.60380000    6.04522200
 H                  3.37201600   12.26412400    5.17826500
 H                  4.31072700   10.88470000    5.74192600
 C                  2.23512700   10.84810300    6.35875400
 H                  2.39493500   10.06012700    7.11203700
 H                  1.84833300   10.36597300    5.44631000
 H                  1.45315900   11.52397800    6.73693100
 C                 -0.45578700   13.52996100    5.25705800
 O                 -0.73116000   12.56277200    5.80402800

83
11Mn
 Mn                -0.08412500   15.00748900    4.40541400
 O                  0.31884400   17.64516200    3.02213100
 O                  2.50666600   13.84983500    3.57088700
 O                 -0.55557200   13.60970800    1.84371800
 N                 -4.78820800   12.03072300    3.51629500
 N                 -1.94576200   15.77301600    4.93083500
 N                  0.40330700   15.90057400    6.21770800
 N                  4.19021700   12.46279700    7.12478700
 C                  0.20198600   16.63053200    3.54369600
 C                  1.55919400   14.35100900    4.00128300
 C                 -0.50896400   14.19035200    2.84128100
 C                 -7.22977700   11.97653500    2.98811200
 H                 -7.39297600   10.97116700    3.40871700
 H                 -7.02652600   11.86642000    1.91051000
 H                 -8.16755300   12.54251900    3.10969500
 C                 -6.08072700   12.70811500    3.67469700
 H                 -5.98139800   13.70966000    3.22563300
 H                 -6.31563000   12.87210200    4.75014300
 C                 -4.65829700   10.84385700    4.36847800
 H                 -5.63203500   10.33181800    4.38021900
 H                 -4.44429700   11.13306800    5.42225800
 C                 -3.59897400    9.86328100    3.87253100
 H                 -3.57307100    8.97208000    4.52017700
 H                 -2.58913000   10.30474300    3.87826600
 H                 -3.82503600    9.54063300    2.84321800
 C                 -3.67848200   12.95894500    3.70781000
 H                 -2.74650800   12.37254600    3.76374400
 H                 -3.75714800   13.50241900    4.67274800
 C                 -3.51231400   13.94222700    2.56655100
 C                 -3.65247700   13.50557300    1.24013400
 H                 -3.97136600   12.47542600    1.06483200
 C                 -3.38454800   14.35879000    0.16721900
 H                 -3.49508400   13.99593500   -0.85815000
 C                 -2.96837800   15.67518100    0.40528900
 H                 -2.75444000   16.34749500   -0.42938500
 C                 -2.84165100   16.13088800    1.71938600
 H                 -2.54114300   17.16256200    1.91769200
 C                 -3.10942300   15.27408800    2.80236500
 C                 -3.08298300   15.81674800    4.19289300
 C                 -4.27880700   16.33525400    4.68809200
 H                 -5.16079500   16.33987900    4.04693700
 C                 -4.32662500   16.81650100    6.02004300
 H                 -5.25468000   17.21906000    6.43228900
 C                 -3.18147200   16.77643700    6.78164900
 H                 -3.18913300   17.15812500    7.80273100
 C                 -1.96814500   16.26602900    6.23479400
 C                 -0.73185800   16.25833700    6.94456100
 C                 -0.61578900   16.61261100    8.32018300
 H                 -1.51603600   16.83647900    8.89275500
 C                  0.61896100   16.65655500    8.92541500
 H                  0.71279900   16.91942800    9.98149400
 C                  1.76977200   16.37498500    8.14771300
 H                  2.77319200   16.45877000    8.56661000
 C                  1.62117200   16.00577200    6.81173900
 C                  2.86787300   15.82635200    6.01104000
 C                  3.19030700   16.80102100    5.04921500
 H                  2.49132600   17.62129200    4.87103500
 C                  4.39372300   16.73989200    4.34313200
 H                  4.62739400   17.50002200    3.59353700
 C                  5.29866700   15.70810900    4.61758500
 H                  6.24946700   15.65383900    4.08067500
 C                  4.98834500   14.74328000    5.58074800
 H                  5.68519500   13.93028400    5.79695900
 C                  3.77245200   14.77441500    6.27925800
 C                  3.42688000   13.69348800    7.29147200
 H                  3.64281000   14.07815600    8.30236700
 H                  2.32762700   13.52886100    7.27020200
 C                  5.18033500   10.48564100    8.29166700
 H                  4.82505600    9.70120800    7.60485500
 H                  5.27862600   10.03092200    9.29019600
 H                  6.18026800   10.80934200    7.95813000
 C                  4.22613400   11.67368300    8.35882700
 H                  3.21504900   11.31593200    8.65671900
 H                  4.55732100   12.35351600    9.16156400
 C                  3.84082900   11.70540000    5.91469700
 H                  3.89798800   12.40301500    5.06576300
 H                  4.62640000   10.95156500    5.74465200
 C                  2.46891700   11.02177500    5.90628600
 H                  2.38637200   10.25093100    6.68953600
 H                  2.30360200   10.53060900    4.93352500
 H                  1.65353000   11.74534400    6.05379600
 C                 -0.55392000   13.50734700    5.40262700
 O                 -0.87372400   12.60853200    6.03906400

82
4Mn-exo
 C                  0.95538700    0.13888900   -1.90786500
 Mn                -1.75752300    2.37246100    0.74633200
 C                  0.95210600    3.43804800    0.70180900
 C                  2.07799600    4.24411100    0.92405100
 C                  2.01689500    5.26472600    1.86500100
 C                  0.82498800    5.44217100    2.56151800
 C                 -0.27879200    4.62139600    2.28837100
 N                 -0.22330700    3.62987900    1.36319300
 H                  2.99809600    4.07209100    0.36858700
 H                  2.88126800    5.90391200    2.05360500
 H                  0.72225200    6.22167400    3.31721400
 C                  0.98014300    2.31252600   -0.24460300
 C                  2.13960400    1.97846500   -0.95924700
 C                  2.13124500    0.87669900   -1.80573200
 C                 -0.18294900    0.52530100   -1.18578000
 N                 -0.17712400    1.60331200   -0.36082100
 H                  3.04543600    2.57132400   -0.84822600
 H                  3.02291500    0.59864100   -2.37046100
 H                  0.89244100   -0.73785900   -2.55325900
 C                 -1.39405700   -0.32812700   -1.36590700
 C                 -2.35439200   -0.03047200   -2.35417900
 C                 -1.48587000   -1.52322400   -0.62938600
 C                 -3.39347100   -0.94681200   -2.57882200
 C                 -2.53431700   -2.41598800   -0.85549700
 C                 -3.48880900   -2.12736400   -1.83948900
 H                 -0.72596400   -1.74452700    0.12410500
 H                 -4.12857400   -0.71701700   -3.35411200
 H                 -2.60182700   -3.33795900   -0.27255000
 H                 -4.30923600   -2.82469800   -2.02886200
 C                 -2.32796500    1.27740900   -3.11699100
 H                 -1.38370800    1.82008000   -2.90547100
 H                 -3.13119900    1.90842100   -2.70762500
 N                 -2.57391200    1.11092800   -4.54504100
 C                 -1.49226000    0.40784700   -5.24326200
 H                 -1.32469900   -0.54599800   -4.71457600
 H                 -1.86158900    0.14846800   -6.25045700
 C                 -0.15870700    1.15648900   -5.37060500
 H                 -0.26570500    2.07910300   -5.96378300
 H                  0.25255300    1.42897600   -4.38560700
 H                  0.58368000    0.51686100   -5.87547800
 C                 -2.99404800    2.35040700   -5.20423900
 H                 -2.30756300    3.19528800   -4.97725700
 H                 -2.92610400    2.17762500   -6.29086000
 C                 -4.42509000    2.75451100   -4.85627800
 H                 -4.53749800    2.99827800   -3.78756000
 H                 -4.71632400    3.64955200   -5.42959300
 H                 -5.12695600    1.93988600   -5.09837100
 C                 -1.50836900    4.88729400    3.09150900
 C                 -1.59671800    4.33066500    4.38043900
 C                 -2.49357600    5.78922300    2.64089000
 C                 -2.66558800    4.65080200    5.21848600
 C                 -3.55392600    6.11113200    3.50221300
 C                 -3.64537200    5.54977900    4.77738900
 H                 -0.81765000    3.64314000    4.71891500
 H                 -2.72999500    4.20752900    6.21537800
 H                 -4.30972800    6.81851300    3.15201300
 H                 -4.48267300    5.81188300    5.42968200
 C                 -2.46996800    6.34825300    1.23378800
 H                 -1.50688400    6.09735500    0.74316900
 H                 -3.24286100    5.81485200    0.65984400
 N                 -2.77589600    7.77321300    1.17900700
 C                 -3.19856900    8.21981200   -0.15103500
 H                 -2.48818100    7.89651500   -0.94313400
 H                 -3.17673400    9.32195000   -0.14438700
 C                 -4.60718700    7.75536800   -0.51486600
 H                 -4.67333800    6.65820400   -0.59262200
 H                 -5.33310300    8.09022800    0.24391000
 H                 -4.90370400    8.17232700   -1.49101100
 C                 -1.73845500    8.61545000    1.78402000
 H                 -2.15458800    9.63269500    1.88487000
 H                 -1.56819100    8.24263300    2.80843700
 C                 -0.39665200    8.68932600    1.04300200
 H                  0.31026800    9.31728900    1.60965200
 H                  0.06183300    7.69437000    0.92717200
 H                 -0.51015000    9.13254600    0.04040200
 C                 -2.98794300    1.12163000    0.40383800
 O                 -3.89682200    0.39815700    0.35659600
 C                 -3.02753500    2.87086200    1.90160000
 O                 -3.95560800    3.00481600    2.58889600
 C                 -2.28913100    3.49141600   -0.57205900
 O                 -2.68029500    4.20115300   -1.40675200
 H                 -1.28237100    1.37603100    1.92742500

82
4(-)Mn-exo
 C                  0.97242300    0.12112300   -1.89971300
 Mn                -1.76815000    2.35649300    0.76658600
 C                  0.94946600    3.42461600    0.70121500
 C                  2.08013100    4.26580800    0.94218800
 C                  2.02180300    5.26411400    1.88656700
 C                  0.81886200    5.44085300    2.61188100
 C                 -0.27802500    4.62100900    2.32056300
 N                 -0.24448000    3.63731500    1.39268900
 H                  2.99762100    4.10874700    0.37494200
 H                  2.88601600    5.90656100    2.07320900
 H                  0.71862800    6.21337800    3.37509600
 C                  0.98100200    2.33776100   -0.22044800
 C                  2.14788000    1.99699300   -0.97285000
 C                  2.15052900    0.90048300   -1.80325200
 C                 -0.16190800    0.51047400   -1.17733500
 N                 -0.18707000    1.58572200   -0.35708100
 H                  3.04518300    2.60867200   -0.87906000
 H                  3.04310300    0.63684600   -2.37617500
 H                  0.91933100   -0.75919700   -2.54124300
 C                 -1.37099400   -0.34793200   -1.37182500
 C                 -2.32882700   -0.04592300   -2.36205700
 C                 -1.47117600   -1.54928200   -0.64720500
 C                 -3.36489800   -0.96207600   -2.60356500
 C                 -2.51520600   -2.44480800   -0.88869100
 C                 -3.46297800   -2.15106200   -1.87743300
 H                 -0.71707700   -1.77569800    0.11105400
 H                 -4.09547100   -0.72576800   -3.38156900
 H                 -2.58437800   -3.37235400   -0.31422800
 H                 -4.27983000   -2.84921400   -2.08029000
 C                 -2.30273500    1.27229900   -3.10712700
 H                 -1.35068900    1.80198400   -2.90155700
 H                 -3.09332400    1.90447100   -2.67554800
 N                 -2.57447700    1.13365300   -4.53512900
 C                 -1.51281900    0.43151800   -5.26411200
 H                 -1.34655600   -0.53290400   -4.75462200
 H                 -1.90229800    0.19379500   -6.26935800
 C                 -0.17236300    1.16609400   -5.40175000
 H                 -0.27908400    2.10494400   -5.96907500
 H                  0.26354500    1.40584800   -4.41884600
 H                  0.54988900    0.52973200   -5.93916000
 C                 -2.98668800    2.39073700   -5.16459400
 H                 -2.28217400    3.22081400   -4.93739700
 H                 -2.94363100    2.23600000   -6.25538600
 C                 -4.40333100    2.81406400   -4.78144600
 H                 -4.48806300    3.04992400   -3.70856600
 H                 -4.69263600    3.71898000   -5.34016900
 H                 -5.12344000    2.01300900   -5.01543600
 C                 -1.51290100    4.89779400    3.11760200
 C                 -1.61125000    4.36165100    4.41426200
 C                 -2.50061000    5.79071800    2.65299800
 C                 -2.68263300    4.69404000    5.24593200
 C                 -3.56434700    6.12716800    3.50532600
 C                 -3.66085400    5.58693700    4.78959200
 H                 -0.83393000    3.67846700    4.76628900
 H                 -2.74989200    4.26557100    6.24945300
 H                 -4.31864700    6.82971000    3.14145100
 H                 -4.49981500    5.86017900    5.43559400
 C                 -2.47467200    6.32702200    1.23710800
 H                 -1.50799900    6.07421100    0.75672600
 H                 -3.24099900    5.77957500    0.66756900
 N                 -2.79076600    7.75019300    1.15443200
 C                 -3.20975800    8.16716400   -0.18600300
 H                 -2.49684900    7.82772600   -0.96917300
 H                 -3.19022300    9.26936800   -0.20423900
 C                 -4.61645600    7.69203600   -0.54414400
 H                 -4.67982100    6.59325400   -0.59598200
 H                 -5.34572100    8.04297300    0.20417800
 H                 -4.91062100    8.08516500   -1.53091900
 C                 -1.75948300    8.61025500    1.74428500
 H                 -2.18236200    9.62663900    1.82705200
 H                 -1.58654000    8.25640100    2.77496900
 C                 -0.41728000    8.67984300    1.00334100
 H                  0.28267700    9.32774800    1.55622800
 H                  0.05048600    7.68650600    0.91325300
 H                 -0.53319400    9.09860200   -0.00954800
 C                 -2.99410800    1.11336400    0.40310900
 O                 -3.90692400    0.39192300    0.33339300
 C                 -3.04062400    2.86155400    1.90959500
 O                 -3.97473000    3.00666000    2.59147600
 C                 -2.27699000    3.47784200   -0.55436700
 O                 -2.65928200    4.19010600   -1.39453800
 H                 -1.27170900    1.35514500    1.95362200

83
6(+)Mn-exo
 Mn                -0.22981200   14.76727300    4.54832200
 O                  2.22910200   13.31897200    3.75914400
 O                 -0.97624300   13.25743100    2.11527100
 N                 -4.91099000   12.06265700    3.06201000
 N                 -1.99128700   15.76068900    5.11418000
 N                  0.40205200   15.80672900    6.27111100
 N                  4.31289800   12.50655700    7.33229100
 C                  1.33927400   13.94537100    4.14222200
 C                 -0.79915500   13.90485200    3.05353400
 C                 -6.88486500   11.25542100    1.75606900
 H                 -6.79540600   10.20893600    2.08868400
 H                 -6.34242600   11.35739400    0.80203500
 H                 -7.95298500   11.45360300    1.57089000
 C                 -6.34212300   12.23517600    2.79159700
 H                 -6.48006900   13.26065700    2.41194000
 H                 -6.93672000   12.16788600    3.73041500
 C                 -4.58907500   10.86738400    3.84696300
 H                 -5.27618900   10.06580700    3.53782100
 H                 -4.77305300   11.03524300    4.93178000
 C                 -3.15386800   10.39622000    3.62449600
 H                 -2.94847900    9.49213100    4.22031600
 H                 -2.41864400   11.16209900    3.91904100
 H                 -2.98825800   10.16196600    2.56052600
 C                 -4.31499300   13.27003800    3.61417900
 H                 -3.43718100   12.99212800    4.22042800
 H                 -5.00341500   13.77708500    4.32258200
 C                 -3.83092800   14.26162800    2.56923500
 C                 -3.88951900   13.97603600    1.20011500
 H                 -4.35532100   13.03954800    0.88803000
 C                 -3.32690000   14.84220200    0.25594100
 H                 -3.38561700   14.59589800   -0.80744200
 C                 -2.67527400   16.00894400    0.66963900
 H                 -2.22528400   16.68326600   -0.06288700
 C                 -2.60526100   16.31047400    2.03239800
 H                 -2.10327600   17.21890800    2.37316500
 C                 -3.18279900   15.44796200    2.97914000
 C                 -3.14854600   15.83342400    4.41648800
 C                 -4.32589300   16.31780900    5.00697200
 H                 -5.23501900   16.36152000    4.40628800
 C                 -4.31320400   16.73861400    6.33285800
 H                 -5.22093000   17.11057300    6.81126000
 C                 -3.11019600   16.69986800    7.03389000
 H                 -3.06435500   17.04933400    8.06391600
 C                 -1.96204400   16.21914600    6.39673100
 C                 -0.63767100   16.22734300    7.04416000
 C                 -0.45050800   16.68448700    8.35238000
 H                 -1.30163300   16.99907900    8.95395600
 C                  0.83915500   16.74081300    8.87483400
 H                  1.00963700   17.09183600    9.89408100
 C                  1.90423500   16.37252300    8.06012000
 H                  2.93361500   16.45326500    8.41000600
 C                  1.66473800   15.91111700    6.75559200
 C                  2.82781100   15.63125200    5.87267200
 C                  2.97044600   16.41287300    4.70905600
 H                  2.20992700   17.16000100    4.47721300
 C                  4.07007200   16.24402400    3.86796600
 H                  4.16721400   16.85310000    2.96619400
 C                  5.04469900   15.29360000    4.19423800
 H                  5.91025100   15.14891900    3.54263700
 C                  4.91585100   14.52910700    5.35666700
 H                  5.66733900   13.77875700    5.61286600
 C                  3.81545300   14.67912600    6.21447700
 C                  3.71292200   13.82937500    7.46970800
 H                  4.25090700   14.34777800    8.28241000
 H                  2.65344800   13.78359200    7.79616700
 C                  5.33918300   10.59759400    8.58472800
 H                  4.78726300    9.77212600    8.10826000
 H                  5.59774500   10.27536200    9.60589500
 H                  6.27506300   10.75661100    8.02387600
 C                  4.52361300   11.88503800    8.64358300
 H                  3.56337500   11.68941900    9.17124900
 H                  5.06426600   12.62317300    9.25940200
 C                  3.63226300   11.65630900    6.34482300
 H                  3.66795800   12.18472300    5.38054000
 H                  4.23149200   10.74206300    6.21349600
 C                  2.17858400   11.28154800    6.65400400
 H                  2.09389600   10.67128700    7.56784500
 H                  1.75507600   10.69998200    5.81939500
 H                  1.55016700   12.17578600    6.78397800
 H                  0.33379200   16.10243300    3.25809500
 H                  0.03057300   16.54770400    3.82713100
 C                 -0.73838400   13.36764500    5.54287500
 O                 -1.10574400   12.48744600    6.19107600

85
7Mn-exo
 C                  0.94325700    0.22095300   -1.99893500
 Mn                -1.78804500    2.46098300    0.63311400
 C                  0.92981600    3.53190100    0.60573500
 C                  2.04965500    4.33961300    0.84181300
 C                  1.98355200    5.33241800    1.81528500
 C                  0.80109300    5.47547800    2.53323100
 C                 -0.29704700    4.64992600    2.24205500
 N                 -0.23823300    3.70362000    1.27960100
 H                  2.96925000    4.19122500    0.27860600
 H                  2.84461500    5.97242300    2.01650300
 H                  0.70253100    6.22281500    3.32128100
 C                  0.95954400    2.41581200   -0.35806900
 C                  2.10711200    2.10369500   -1.09833200
 C                  2.09800300    0.99379500   -1.93834700
 C                 -0.18503600    0.59147000   -1.24941200
 N                 -0.18201300    1.68410500   -0.45448300
 H                  3.00423000    2.71437900   -1.01424500
 H                  2.98141900    0.73196400   -2.52365700
 H                  0.88992900   -0.67130100   -2.62357400
 C                 -1.38011100   -0.29558300   -1.34034800
 C                 -2.27518000   -0.18932400   -2.42407900
 C                 -1.53862800   -1.31452700   -0.38385300
 C                 -3.30453800   -1.13595800   -2.53717300
 C                 -2.57790400   -2.23832700   -0.50412900
 C                 -3.45590500   -2.15374700   -1.59253000
 H                 -0.84027400   -1.37160100    0.45394500
 H                 -3.99508100   -1.05099100   -3.37967000
 H                 -2.69871500   -3.02466200    0.24510200
 H                 -4.26819500   -2.87778600   -1.69833000
 C                 -2.21932000    0.99885200   -3.36378400
 H                 -1.23327900    1.50089700   -3.28071900
 H                 -2.95217000    1.73160800   -2.98780300
 N                 -2.57136300    0.67221900   -4.73878000
 C                 -1.57185000   -0.16553700   -5.41072500
 H                 -1.40938600   -1.05505000   -4.77848300
 H                 -2.02129800   -0.52643700   -6.35185600
 C                 -0.21926100    0.49230900   -5.71536800
 H                 -0.32806300    1.34402600   -6.40616300
 H                  0.27457100    0.85563100   -4.79984100
 H                  0.45494800   -0.23992300   -6.18903100
 C                 -2.98854600    1.83861200   -5.52147400
 H                 -2.25311100    2.66987900   -5.45271700
 H                 -3.00820800    1.52784100   -6.57886600
 C                 -4.37249300    2.35307300   -5.13124800
 H                 -4.39757300    2.72779100   -4.09507100
 H                 -4.66667300    3.18663000   -5.78940800
 H                 -5.12352900    1.55173700   -5.22385900
 C                 -1.52499400    4.84115100    3.06585400
 C                 -1.70192500    4.04489300    4.21166600
 C                 -2.43544300    5.87538500    2.76837600
 C                 -2.77536500    4.27835700    5.07274700
 C                 -3.50040700    6.10427900    3.65253700
 C                 -3.67006700    5.32026300    4.79605000
 H                 -0.99036300    3.24223800    4.41687300
 H                 -2.91004200    3.65330500    5.95898400
 H                 -4.20251000    6.90833700    3.41947800
 H                 -4.50930800    5.51449900    5.46923200
 C                 -2.35169800    6.63214800    1.45741900
 H                 -1.34380600    6.50570900    1.01076000
 H                 -3.04458600    6.13306500    0.76030900
 N                 -2.74846400    8.02924600    1.56592400
 C                 -3.14039600    8.62223100    0.28477700
 H                 -2.37131000    8.45980400   -0.50186800
 H                 -3.20135000    9.71198600    0.43919600
 C                 -4.49182100    8.11744200   -0.21621300
 H                 -4.47305000    7.03889700   -0.44233700
 H                 -5.27531600    8.29556000    0.53823400
 H                 -4.77262200    8.64274500   -1.14343700
 C                 -1.79947700    8.84519800    2.33116900
 H                 -2.28497100    9.81564500    2.53233900
 H                 -1.65841800    8.35545500    3.30973500
 C                 -0.42887900    9.08877200    1.68540700
 H                  0.20313700    9.68662800    2.36233300
 H                  0.10131800    8.14445600    1.48245000
 H                 -0.51930900    9.64089900    0.73595500
 C                 -3.11695100    1.35473500    0.10089700
 O                 -4.10375400    0.82321800   -0.19078400
 C                 -3.16972400    3.11670300    1.60061300
 O                 -4.18392200    3.45842200    2.04355300
 C                 -2.16669400    3.58996700   -0.69948800
 O                 -2.41160600    4.32483800   -1.56604100
 O                 -1.06654300    1.25643600    2.06571500
 C                 -1.82564700    0.57605800    2.84822400
 O                 -3.05552900    0.53128900    2.87149000
 H                 -1.23535400   -0.03484200    3.58137600

85
7(-)Mn-exo
 C                  0.92606900    0.10607700   -1.91190700
 Mn                -1.77961500    2.35677000    0.75571000
 C                  0.92437500    3.44210800    0.64654400
 C                  2.05035500    4.28819400    0.87816000
 C                  1.99564200    5.27772000    1.83346100
 C                  0.80185200    5.43626400    2.57889400
 C                 -0.29270000    4.61518300    2.29030100
 N                 -0.26243500    3.64774500    1.34658700
 H                  2.96234400    4.14190200    0.29895900
 H                  2.85734900    5.92453500    2.01610000
 H                  0.71039400    6.19367800    3.35826900
 C                  0.94984000    2.34922100   -0.27158500
 C                  2.10699700    2.00295900   -1.03188600
 C                  2.10245700    0.89213800   -1.84454100
 C                 -0.20071700    0.50596400   -1.18676500
 N                 -0.21732200    1.59709200   -0.38819600
 H                  3.00354000    2.61877700   -0.95789300
 H                  2.98870600    0.62098400   -2.42355200
 H                  0.87124000   -0.78880500   -2.53287600
 C                 -1.41485200   -0.35098000   -1.34962300
 C                 -2.33695800   -0.10574500   -2.38765400
 C                 -1.56096200   -1.49000300   -0.53736200
 C                 -3.37772900   -1.02396600   -2.59843600
 C                 -2.61050800   -2.38668700   -0.74920400
 C                 -3.51718600   -2.15574700   -1.79205300
 H                 -0.84007200   -1.66476100    0.26535200
 H                 -4.08159500   -0.83197700   -3.41228800
 H                 -2.71632500   -3.26605500   -0.10846800
 H                 -4.33715000   -2.85655300   -1.97175200
 C                 -2.28146800    1.17153400   -3.20090800
 H                 -1.31776100    1.69027400   -3.02334400
 H                 -3.05718800    1.84265700   -2.79928200
 N                 -2.55822600    0.96539400   -4.61900600
 C                 -1.50267000    0.22059100   -5.31354000
 H                 -1.33918700   -0.71633600   -4.75416700
 H                 -1.89662500   -0.06829400   -6.30347800
 C                 -0.15971300    0.94115300   -5.49383600
 H                 -0.26482000    1.84865400   -6.11038000
 H                  0.27965700    1.23202900   -4.52633400
 H                  0.55873700    0.27419800   -5.99820100
 C                 -2.96861200    2.19033100   -5.30966400
 H                 -2.26951800    3.03283500   -5.11396100
 H                 -2.91438900    1.98676900   -6.39182700
 C                 -4.39118500    2.62147600   -4.95891000
 H                 -4.49116500    2.88581900   -3.89379200
 H                 -4.67550200    3.50956300   -5.54646800
 H                 -5.10604500    1.81196200   -5.17936100
 C                 -1.52372800    4.86097900    3.10166900
 C                 -1.66707900    4.20155200    4.33584300
 C                 -2.46920000    5.82976500    2.70800100
 C                 -2.73534700    4.50169900    5.18372500
 C                 -3.52904400    6.13200400    3.57764200
 C                 -3.66411900    5.48020700    4.80551100
 H                 -0.92938500    3.44824800    4.62305100
 H                 -2.83915700    3.98007900    6.13879700
 H                 -4.25299100    6.89048600    3.26882600
 H                 -4.49926800    5.72873700    5.46624400
 C                 -2.42146600    6.45328400    1.32764800
 H                 -1.44072000    6.24516200    0.85394200
 H                 -3.16564000    5.92377600    0.71141200
 N                 -2.76226000    7.87199200    1.31989800
 C                 -3.18417900    8.35652000    0.00344100
 H                 -2.46183400    8.07674500   -0.79459600
 H                 -3.18601700    9.45810900    0.04843300
 C                 -4.58034500    7.87617600   -0.38748000
 H                 -4.62377100    6.78076200   -0.49958800
 H                 -5.31896000    8.17204000    0.37530300
 H                 -4.87770400    8.31753800   -1.35265100
 C                 -1.74980100    8.71533800    1.96389400
 H                 -2.19066400    9.71821700    2.09981400
 H                 -1.57747600    8.30757600    2.97459800
 C                 -0.40452200    8.84829400    1.23737300
 H                  0.28028900    9.47767500    1.82920900
 H                  0.08132200    7.86952200    1.09673000
 H                 -0.52184700    9.31900100    0.24773900
 C                 -3.08698200    1.19667000    0.29965500
 O                 -4.06925100    0.62236800    0.06903000
 C                 -3.12924500    2.97119100    1.78562300
 O                 -4.13429600    3.27678000    2.28030700
 C                 -2.22947400    3.46658500   -0.55841000
 O                 -2.51105500    4.20258500   -1.41672700
 O                 -0.96297800    1.17440500    2.18824600
 C                 -1.65370600    0.47245100    3.00733100
 O                 -2.87900800    0.36711200    3.09509700
 H                 -1.00311300   -0.10592700    3.72099100

84
8'Mn-exo
 Mn                -0.11758300   14.96911000    4.45459900
 O                  2.54268400   14.20186900    3.44293300
 O                 -0.35739700   14.00616200    1.68075000
 N                 -4.61876600   12.02837200    3.69261100
 N                 -1.91574400   15.81156500    4.82361400
 N                  0.31971300   15.88931700    6.19485400
 N                  4.01108500   12.33506100    6.98760000
 C                  1.55301500   14.57037300    3.94607300
 C                 -0.39608100   14.43504000    2.76626800
 C                 -7.09504400   12.04606800    3.35253300
 H                 -7.27015300   11.08417600    3.86094300
 H                 -6.97617500   11.84552200    2.27529500
 H                 -7.99626700   12.66438100    3.49455300
 C                 -5.86771600   12.77143500    3.89574800
 H                 -5.76464000   13.73293800    3.36710800
 H                 -6.01260000   13.02272800    4.97056100
 C                 -4.47311900   10.90397600    4.62307800
 H                 -5.45818800   10.42430900    4.72535200
 H                 -4.19269500   11.26370900    5.63921100
 C                 -3.46860300    9.85637600    4.15037900
 H                 -3.45373400    9.00402500    4.84877800
 H                 -2.44368800   10.25693600    4.09846500
 H                 -3.74338100    9.48324300    3.15029800
 C                 -3.46044000   12.91906600    3.73914100
 H                 -2.55080800   12.30038300    3.74513000
 H                 -3.43348000   13.50908500    4.67921300
 C                 -3.37236100   13.84285400    2.54376300
 C                 -3.53640600   13.32483600    1.24966300
 H                 -3.78801400   12.26683000    1.14095700
 C                 -3.39296900   14.13763000    0.12281500
 H                 -3.52269300   13.71306400   -0.87650400
 C                 -3.07968300   15.49449900    0.27520300
 H                 -2.96271600   16.13673200   -0.60164800
 C                 -2.92737100   16.02727000    1.55669100
 H                 -2.69181200   17.08637800    1.68960000
 C                 -3.06749000   15.21128400    2.69345400
 C                 -3.03883300   15.85052100    4.04106700
 C                 -4.21111500   16.48661900    4.44128700
 H                 -5.06164000   16.49064100    3.75766100
 C                 -4.29343500   17.09879300    5.70426600
 H                 -5.20831800   17.59605700    6.03232200
 C                 -3.17370000   17.05067200    6.51360600
 H                 -3.18728200   17.51850200    7.49791600
 C                 -1.99730900   16.41917900    6.05813100
 C                 -0.78673900   16.37910300    6.84785700
 C                 -0.74055800   16.78778800    8.19783100
 H                 -1.65290200   17.11726500    8.69478000
 C                  0.45649600   16.75129900    8.89029600
 H                  0.51050800   17.04392600    9.94078600
 C                  1.60983500   16.37066200    8.18264600
 H                  2.59514200   16.41021700    8.65070200
 C                  1.51755500   15.97272000    6.85067300
 C                  2.80456600   15.80183600    6.11299400
 C                  3.20647000   16.86202000    5.28005200
 H                  2.51266800   17.69010900    5.11549300
 C                  4.46338800   16.85414200    4.67287900
 H                  4.76124200   17.67918600    4.02044900
 C                  5.33851500   15.78840700    4.91748400
 H                  6.33141200   15.77601900    4.45932700
 C                  4.94232000   14.73484700    5.74602000
 H                  5.61292100   13.89348200    5.93545300
 C                  3.67175100   14.71502000    6.34180100
 C                  3.22572500   13.54372300    7.20290400
 H                  3.33176200   13.82361800    8.26511500
 H                  2.13568500   13.38930800    7.04482400
 C                  4.97659300   10.28364800    8.03014000
 H                  4.71704900    9.57475600    7.22792800
 H                  5.00032300    9.71899800    8.97582100
 H                  5.98952300   10.67156600    7.83170000
 C                  3.97506400   11.42959200    8.13633600
 H                  2.95783900   11.01310700    8.31280800
 H                  4.21579600   12.03295100    9.02752300
 C                  3.77108400   11.69905000    5.68337400
 H                  3.78031700   12.49900500    4.92747100
 H                  4.62965300   11.04554400    5.45409700
 C                  2.47145600   10.89960200    5.54226100
 H                  2.45671200   10.01523300    6.20009100
 H                  2.36631600   10.54366700    4.50401600
 H                  1.58774600   11.51192600    5.77201600
 C                  0.25873300   17.20671300    3.46554900
 O                 -0.09567300   18.05471600    4.26579500
 O                  0.73786300   17.14121200    2.34603800
 C                 -0.45720700   13.40656200    5.20340200
 O                 -0.69064500   12.37076100    5.70177200

85
9Mn-exo
 Mn                -0.22957500   14.89148200    4.56660400
 O                  2.25250000   13.62822700    3.61754100
 O                 -0.94677300   13.39362300    2.13904800
 N                 -4.75483900   12.09255300    3.42613500
 N                 -1.97469700   15.89109100    5.10735700
 N                  0.40618500   15.93144600    6.26669300
 N                  4.15501000   12.40884600    7.11403800
 C                  1.33624400   14.16706700    4.08358700
 C                 -0.77996200   14.02788100    3.09595100
 C                 -6.82470300   11.16017800    2.37702300
 H                 -6.67838600   10.14187800    2.77146200
 H                 -6.37899500   11.20244000    1.36985300
 H                 -7.91019400   11.32602200    2.28347800
 C                 -6.20834400   12.22122700    3.28338700
 H                 -6.40473200   13.21411700    2.84692600
 H                 -6.71006600   12.21295500    4.27740700
 C                 -4.33094500   10.96352800    4.25978900
 H                 -5.03681300   10.13583600    4.09525800
 H                 -4.39338200   11.21623500    5.34196900
 C                 -2.92257800   10.48572200    3.91354900
 H                 -2.63065600    9.64287900    4.56104500
 H                 -2.17424000   11.28259500    4.04787600
 H                 -2.87824000   10.15475700    2.86335500
 C                 -4.14041300   13.34591700    3.83926800
 H                 -3.19340500   13.12504500    4.35695900
 H                 -4.76185900   13.87599700    4.59264200
 C                 -3.80431200   14.29033400    2.69887400
 C                 -3.95777200   13.91609300    1.35901700
 H                 -4.38590200   12.93536000    1.14261000
 C                 -3.53936800   14.75866300    0.32314800
 H                 -3.66900100   14.44577700   -0.71640600
 C                 -2.94413900   15.99030300    0.61530900
 H                 -2.60499000   16.64751600   -0.18925800
 C                 -2.78214900   16.37947200    1.94824100
 H                 -2.31775000   17.33647600    2.19462700
 C                 -3.20910300   15.53822600    2.98688700
 C                 -3.12209300   16.01402700    4.39731800
 C                 -4.26925800   16.60351900    4.94902600
 H                 -5.16685500   16.67682800    4.33366000
 C                 -4.24848700   17.08268400    6.25572600
 H                 -5.13279200   17.54218800    6.70084900
 C                 -3.06325500   16.97864700    6.97685400
 H                 -3.00477900   17.36880800    7.99157000
 C                 -1.94378200   16.38762100    6.37817300
 C                 -0.63529300   16.32948500    7.05212500
 C                 -0.46155200   16.69632800    8.39222700
 H                 -1.31716500   16.97462600    9.00537400
 C                  0.81935800   16.69481700    8.93650400
 H                  0.98040300   16.96936800    9.98056300
 C                  1.88986500   16.36549200    8.10998400
 H                  2.91604800   16.40104500    8.47753100
 C                  1.66149800   15.99069900    6.77713700
 C                  2.84774000   15.74270100    5.91102100
 C                  3.11940800   16.65427800    4.87557800
 H                  2.41004400   17.46057600    4.68021100
 C                  4.27780900   16.52970600    4.10637100
 H                  4.47296400   17.23723800    3.29678300
 C                  5.18277500   15.49951200    4.38586500
 H                  6.09747300   15.39697700    3.79589200
 C                  4.91736100   14.59478600    5.41829200
 H                  5.61019400   13.77862800    5.63539100
 C                  3.74859600   14.68969700    6.18664900
 C                  3.44802800   13.67258400    7.27670600
 H                  3.75689000   14.09677200    8.24736400
 H                  2.34590900   13.54462800    7.34770900
 C                  5.16233300   10.45186100    8.29950000
 H                  4.73207400    9.65187400    7.67652400
 H                  5.31701600   10.03799300    9.30860500
 H                  6.14583900   10.72350400    7.88147900
 C                  4.25599000   11.67601900    8.37880400
 H                  3.25834300   11.36966400    8.76592800
 H                  4.66843500   12.37893100    9.12190700
 C                  3.68725800   11.61190600    5.97036900
 H                  3.69903200   12.26961000    5.08874000
 H                  4.43236600   10.82348300    5.77668500
 C                  2.29679400   10.97988800    6.09893300
 H                  2.25014900   10.24566600    6.91965600
 H                  2.04025900   10.45447400    5.16453400
 H                  1.51808200   11.73705300    6.27349700
 C                  0.24573900   16.47796400    3.32835700
 O                  0.69145400   16.43542400    2.19647800
 O                  0.02967400   17.76112000    3.82018300
 H                 -0.29846700   17.67994100    4.73141800
 C                 -0.68063400   13.49244600    5.63866900
 O                 -0.97157600   12.58766600    6.30456200

85
9(-)Mn-exo
 Mn                -0.09910100   14.94537500    4.43285800
 O                  2.50272800   13.90122800    3.54918600
 O                 -0.58149200   13.54418500    1.89484600
 N                 -4.72857700   12.04277600    3.51046500
 N                 -1.94225000   15.80727300    4.92246400
 N                  0.40386000   15.93704200    6.21206100
 N                  4.14467600   12.46506300    7.13513100
 C                  1.52696700   14.35424500    3.99683600
 C                 -0.51161100   14.13972300    2.89241600
 C                 -7.17298800   11.87642200    3.01527100
 H                 -7.28458400   10.86366200    3.43510800
 H                 -6.98063900   11.77795900    1.93451800
 H                 -8.13380900   12.39883200    3.15156800
 C                 -6.04877100   12.65797000    3.68807900
 H                 -6.00190000   13.66422200    3.24102000
 H                 -6.27683500   12.80828200    4.76726400
 C                 -4.53229900   10.85842000    4.35308600
 H                 -5.48027000   10.30016900    4.37461100
 H                 -4.31715300   11.15078800    5.40587900
 C                 -3.43390600    9.93242000    3.83683300
 H                 -3.35746900    9.03892400    4.47740300
 H                 -2.44637100   10.42148900    3.83352600
 H                 -3.65746400    9.60667700    2.80790300
 C                 -3.66082300   13.02065000    3.69751000
 H                 -2.70449300   12.47675200    3.75796100
 H                 -3.76292200   13.56092500    4.66223800
 C                 -3.53367400   14.01063700    2.55715800
 C                 -3.71604500   13.58630800    1.23218600
 H                 -4.03956100   12.55735400    1.05774100
 C                 -3.48554400   14.45104500    0.15938200
 H                 -3.63326300   14.10006000   -0.86571200
 C                 -3.05657100   15.76285000    0.39842400
 H                 -2.86610600   16.44338000   -0.43566400
 C                 -2.88246500   16.20316700    1.71292500
 H                 -2.56026900   17.22763100    1.91247800
 C                 -3.12131200   15.33914800    2.79486100
 C                 -3.07555300   15.87562900    4.18914700
 C                 -4.27216200   16.41079900    4.67931200
 H                 -5.14903800   16.43604500    4.03115100
 C                 -4.32269200   16.87697500    6.01413900
 H                 -5.24771700   17.28703500    6.42699900
 C                 -3.18072400   16.81212700    6.78037100
 H                 -3.18849600   17.18161700    7.80617900
 C                 -1.97084100   16.29297300    6.23009200
 C                 -0.73778300   16.27644700    6.94797900
 C                 -0.62858100   16.61724500    8.32915900
 H                 -1.53159600   16.82915400    8.90260400
 C                  0.60357600   16.65858200    8.93981500
 H                  0.69231000   16.90905100    9.99971800
 C                  1.75956700   16.38597000    8.16327400
 H                  2.76057000   16.46096700    8.59023900
 C                  1.61505400   16.03263900    6.82117500
 C                  2.87060400   15.84699700    6.03233000
 C                  3.21221800   16.81423600    5.07062200
 H                  2.50335500   17.61550500    4.85360200
 C                  4.43350000   16.75270700    4.39589100
 H                  4.68165400   17.50861200    3.64615500
 C                  5.33451200   15.72394300    4.69388400
 H                  6.29865700   15.67023900    4.18068900
 C                  4.99852400   14.75793300    5.64662900
 H                  5.68641400   13.94064600    5.87584600
 C                  3.76609900   14.79176000    6.31619500
 C                  3.39436900   13.70337200    7.31214600
 H                  3.60261900   14.06906900    8.33180500
 H                  2.29391900   13.55175300    7.27376900
 C                  5.10729000   10.46169800    8.27635400
 H                  4.75579400    9.69512500    7.56769100
 H                  5.18884100    9.98455500    9.26595900
 H                  6.11394000   10.78482700    7.96296100
 C                  4.16101100   11.65560400    8.35511800
 H                  3.14438800   11.29998400    8.63701200
 H                  4.48882800   12.31835500    9.17351300
 C                  3.79570900   11.73320100    5.90877900
 H                  3.83202900   12.45496200    5.07934200
 H                  4.59024700   10.99472000    5.71171600
 C                  2.43306200   11.03121300    5.89491100
 H                  2.37387200   10.22734700    6.64678300
 H                  2.25948000   10.57697600    4.90555800
 H                  1.60896200   11.73505800    6.08221800
 C                  0.28775400   16.66551500    3.35740200
 O                  0.55692200   16.79725800    2.17424500
 O                  0.17889000   17.85417000    4.06958000
 H                  0.03954600   17.59011000    4.99764200
 C                 -0.54921700   13.48202800    5.41273400
 O                 -0.84851300   12.53272600    6.01427300

85
3Mn-OCO
 Mn                -0.17427300   15.62740700    4.02696700
 O                 -0.52330100   17.73682900    2.01775400
 O                  2.57533200   15.48309200    2.98138200
 O                 -0.19269400   13.33383300    2.18869000
 N                 -4.25907600   12.02853000    3.80534100
 N                 -2.09668300   15.85715300    4.59335600
 N                  0.07550000   15.96246200    5.96955200
 N                  2.10573700   11.71796200    5.96537800
 C                 -0.38431600   16.90112000    2.83154700
 C                  1.54341200   15.54467400    3.53203400
 C                 -0.28094300   14.21957500    2.95937000
 C                 -6.71726800   12.20466500    4.34466700
 H                 -6.75875600   11.30558200    4.97726700
 H                 -6.99246900   11.92887700    3.31429100
 H                 -7.46805300   12.91566700    4.72048000
 C                 -5.36161800   12.88551000    4.37904800
 H                 -5.37592200   13.79848300    3.77174900
 H                 -5.04420300   13.15212800    5.39684600
 C                 -3.89658100   10.85999900    4.69829500
 H                 -4.81844800   10.54272700    5.19949200
 H                 -3.20987400   11.25884700    5.45656900
 C                 -3.29060300    9.71152700    3.91367700
 H                 -3.02306200    8.90895000    4.61669100
 H                 -2.37814200   10.00799100    3.37676400
 H                 -4.01457600    9.30768100    3.18849600
 C                 -3.02549300   12.84902300    3.48241700
 H                 -2.22596300   12.13014600    3.27398700
 H                 -2.76418500   13.39601400    4.39511800
 C                 -3.19332700   13.76531000    2.29672300
 C                 -3.29767800   13.20767500    1.01289600
 H                 -3.29814700   12.11909200    0.90265200
 C                 -3.38711700   14.02043300   -0.11962600
 H                 -3.46897500   13.56949200   -1.11154100
 C                 -3.35708000   15.41244800    0.02507700
 H                 -3.41744500   16.05874600   -0.85423200
 C                 -3.25243800   15.97917900    1.29828800
 H                 -3.23200900   17.06414900    1.41547500
 C                 -3.16596500   15.17024300    2.44458500
 C                 -3.21874300   15.80077200    3.79807400
 C                 -4.45573300   16.27029000    4.21232800
 H                 -5.29846500   16.21271500    3.52119600
 C                 -4.62419400   16.77668600    5.52355700
 H                 -5.59485600   17.14416500    5.86237500
 C                 -3.53138900   16.76699400    6.36181300
 H                 -3.62163400   17.12828200    7.38625900
 C                 -2.27307600   16.30877100    5.89461400
 C                 -1.08098300   16.31647200    6.67696600
 C                 -1.06208000   16.67153300    8.04751700
 H                 -1.99924300   16.93212900    8.54082900
 C                  0.12041200   16.67753300    8.75411400
 H                  0.15345100   16.94260800    9.81257600
 C                  1.29400900   16.29892500    8.05511500
 H                  2.25628900   16.25288900    8.56911400
 C                  1.24678300   15.94227900    6.71852900
 C                  2.53268100   15.49182400    6.11120200
 C                  3.53554000   16.43931400    5.84983000
 H                  3.31722800   17.49895800    6.00804500
 C                  4.79137300   16.04291300    5.37840600
 H                  5.55819100   16.79280600    5.16628900
 C                  5.05544800   14.68399900    5.18407100
 H                  6.03418300   14.36058500    4.81836300
 C                  4.06868600   13.73186200    5.46958400
 H                  4.26762300   12.66418400    5.35066700
 C                  2.80673900   14.11412300    5.93770300
 C                  1.74479900   13.08975500    6.30239500
 H                  1.56721800   13.15711400    7.38868100
 H                  0.79361100   13.40596000    5.82871700
 C                  2.38619700    9.37118700    6.75352600
 H                  1.94123200    8.87647000    5.87546500
 H                  2.21552700    8.71754600    7.62386600
 H                  3.47318200    9.45219500    6.58680800
 C                  1.77891600   10.74720300    7.00875500
 H                  0.68130800   10.64018500    7.16223100
 H                  2.18274600   11.14427100    7.95461400
 C                  1.70440100   11.34722400    4.60367000
 H                  1.95876700   12.19921700    3.95171300
 H                  2.32760700   10.50228100    4.26388900
 C                  0.22359600   10.99480200    4.42269400
 H                 -0.04626800   10.07741800    4.97035300
 H                  0.00359100   10.83241900    3.35700100
 H                 -0.42371700   11.81045400    4.77821100
 H                 -4.61398100   11.63703700    2.91856400
 C                 -2.60463200   13.50408500    7.50242500
 O                 -3.46017800   13.97933900    8.13593800
 O                 -1.75603200   12.99775100    6.88170100

93
TS1Mn
 C                 -1.37385900    1.98731500   -4.15844700
 Mn                -3.34113800    1.73464500   -0.34624600
 C                 -0.61647500    2.65826400   -0.09880400
 C                  0.51279400    3.27686400    0.48229700
 C                  0.61478000    3.39645600    1.85483900
 C                 -0.40518800    2.80990400    2.64366500
 C                 -1.49298500    2.19270400    2.04647700
 N                 -1.68380300    2.19341800    0.67285800
 H                  1.30465200    3.65329100   -0.16727700
 H                  1.47909900    3.87383700    2.32042500
 H                 -0.32410200    2.78877000    3.73218900
 C                 -0.81103100    2.48930100   -1.50368400
 C                  0.06636500    2.96338300   -2.50652600
 C                 -0.23722900    2.76926800   -3.84154400
 C                 -2.17507200    1.48540000   -3.14495200
 N                 -2.00092300    1.85128000   -1.82387900
 H                  0.97462400    3.49348600   -2.21605700
 H                  0.41656900    3.15106800   -4.62857100
 H                 -1.58017300    1.69207100   -5.18914000
 C                 -3.18587100    0.44450800   -3.48210800
 C                 -3.02044300   -0.89012700   -3.02512000
 C                 -4.24003200    0.74311100   -4.36240600
 C                 -3.94775900   -1.85932200   -3.42953600
 C                 -5.15494800   -0.23911600   -4.75743100
 C                 -5.01551300   -1.54598600   -4.28109300
 H                 -4.35320800    1.76916400   -4.71922300
 H                 -3.81954100   -2.88675300   -3.07585700
 H                 -5.97539900    0.01995600   -5.43202200
 H                 -5.72423900   -2.32309500   -4.57938300
 C                 -1.87110200   -1.28056000   -2.12064900
 H                 -1.96773900   -2.35810900   -1.86468200
 H                 -1.97363100   -0.71711300   -1.17956300
 N                 -0.56130400   -0.93810000   -2.66443300
 C                 -0.23796800   -1.59277900   -3.93077100
 H                 -1.07340900   -1.39112400   -4.62241000
 H                  0.64205700   -1.08878800   -4.36315000
 C                  0.47332400   -0.97995300   -1.63646000
 H                  0.63597200   -2.01039300   -1.24524200
 C                 -2.46463500    1.47933000    2.92602000
 C                 -3.16978300    2.21558800    3.89616000
 C                 -2.63784100    0.07409100    2.87400800
 C                 -4.06081100    1.59399900    4.77572700
 C                 -3.56694000   -0.52855000    3.73530300
 C                 -4.27679300    0.21582800    4.68308200
 H                 -3.02911900    3.29796500    3.93785900
 H                 -4.60025400    2.19056200    5.51604100
 H                 -3.72125800   -1.60632500    3.66807100
 H                 -4.98794100   -0.28254600    5.34670900
 C                 -1.82810900   -0.81596000    1.95721400
 H                 -2.48607300   -1.57907400    1.52301800
 H                 -1.39336200   -0.24544400    1.12604400
 N                 -0.74634000   -1.55587800    2.68270400
 C                  0.36839000   -0.66553400    3.12321600
 H                  0.95134800   -1.22902700    3.86404700
 C                 -0.30489900   -2.73103000    1.87292400
 H                 -1.21140900   -3.33037800    1.70791400
 C                 -4.37397500    2.50426800    0.87598700
 O                 -5.09620000    3.06610400    1.60982400
 C                 -3.99707400    0.11624300   -0.11275600
 O                 -4.53997800   -0.91649200    0.04207200
 C                 -4.59598700    2.26878600   -1.47650500
 O                 -5.42957700    2.66683400   -2.20024500
 H                 -0.10379000    0.17006300    3.65975000
 H                  0.04823700   -2.38134900    0.89039900
 H                  0.08952200   -0.39051000   -0.78824100
 C                 -0.28899000   -2.47107600    6.78656600
 C                 -1.45604600   -1.98279800    5.94671800
 H                 -1.31279400   -0.89425500    5.80131800
 H                 -2.36309300   -2.11914100    6.56757000
 O                 -1.53191900   -2.69270000    4.76532800
 H                 -1.19073100   -2.07248100    3.73662900
 F                  0.90290000   -2.30787200    6.15964800
 F                 -0.38611400   -3.78604700    7.08018500
 F                 -0.20403300   -1.80682100    7.96313200
 O                 -2.81795600   -4.51618100    3.51239600
 O                 -3.57925200   -4.01870500    5.64886700
 C                 -3.04166400   -4.11896000    4.60191000
 C                  0.74786600   -3.57841500    2.57324200
 H                  0.40822000   -3.85782600    3.58147500
 H                  0.90892600   -4.49782700    1.98943600
 H                  1.71597800   -3.06126300    2.65630900
 C                  1.26574200   -0.14178800    2.01026600
 H                  2.01484500    0.53489200    2.44807900
 H                  1.80389100   -0.95314700    1.49721300
 H                  0.69799700    0.43246700    1.26384900
 C                  1.81228400   -0.39735000   -2.07582200
 H                  2.48443700   -0.32050400   -1.20623900
 H                  2.31581500   -1.02421100   -2.82904100
 H                  1.67708900    0.61093100   -2.49892500
 C                  0.01844000   -3.10460000   -3.87220100
 H                 -0.85648000   -3.65043100   -3.48311400
 H                  0.23213800   -3.49134700   -4.88219900
 H                  0.88254700   -3.34652600   -3.23180900

82
TS2Mn
 C                 -0.36137000   -1.00209100    2.52608900
 Mn                 1.81570400   -2.59679300   -0.93079500
 C                 -0.86038300   -3.70347700   -0.64381200
 C                 -2.04021400   -4.42471900   -0.90289800
 C                 -2.08258000   -5.32598000   -1.95387500
 C                 -0.91145800   -5.51148900   -2.70080100
 C                  0.23922200   -4.78450200   -2.40018800
 N                  0.27475600   -3.84366400   -1.40568800
 H                 -2.91778300   -4.27506600   -0.27507700
 H                 -2.99013700   -5.88946300   -2.17769700
 H                 -0.87182900   -6.23914600   -3.51294700
 C                 -0.74485700   -2.76564400    0.46249100
 C                 -1.81813700   -2.46010000    1.31976700
 C                 -1.63210500   -1.56702900    2.36242600
 C                  0.67485300   -1.33623300    1.65266800
 N                  0.49579800   -2.20504800    0.61483000
 H                 -2.79210100   -2.92059500    1.16009600
 H                 -2.45130500   -1.31435700    3.03815000
 H                 -0.15614900   -0.30365500    3.33852500
 C                  2.00155000   -0.70100200    1.91385800
 C                  2.93100700   -1.32112100    2.77328900
 C                  2.26075800    0.58666100    1.41122700
 C                  4.09949600   -0.62543300    3.12019700
 C                  3.43771400    1.25813500    1.74970200
 C                  4.35663800    0.65141400    2.61683000
 H                  1.53037300    1.05779500    0.74987900
 H                  4.80899700   -1.11072100    3.79488100
 H                  3.63114100    2.25635600    1.34852200
 H                  5.27513400    1.17456200    2.89650400
 C                  2.73762500   -2.75215900    3.23004400
 H                  1.69499100   -3.07069900    3.03385800
 H                  3.36716500   -3.37946700    2.58004000
 N                  3.14188300   -2.98438500    4.61168600
 C                  2.21918300   -2.39684900    5.58790500
 H                  2.11761000   -1.32601400    5.34064700
 H                  2.70520800   -2.44715200    6.57747500
 C                  0.82351800   -3.02940700    5.67608300
 H                  0.87713200   -4.08895200    5.97505000
 H                  0.28677900   -2.97159700    4.71547200
 H                  0.21711200   -2.49845000    6.42807100
 C                  3.49056200   -4.38192400    4.87957500
 H                  2.72312400   -5.08426600    4.48750200
 H                  3.50113400   -4.51506000    5.97366700
 C                  4.86161600   -4.75766100    4.32133100
 H                  4.91048500   -4.62167600    3.22875600
 H                  5.08677200   -5.81552500    4.53355700
 H                  5.64773600   -4.13300300    4.77550900
 C                  1.46694400   -5.11252200   -3.17777800
 C                  1.55979600   -4.69068400   -4.51373600
 C                  2.46440800   -5.95635300   -2.63181800
 C                  2.64966400   -5.05934800   -5.30585600
 C                  3.54456100   -6.32565600   -3.44841200
 C                  3.64861600   -5.87656800   -4.76884700
 H                  0.77127000   -4.05582600   -4.92517300
 H                  2.71490100   -4.71289800   -6.34028100
 H                  4.30954400   -6.99319000   -3.04329700
 H                  4.50239100   -6.17882700   -5.38063000
 C                  2.34656100   -6.51954600   -1.22949800
 H                  2.77470400   -7.53803900   -1.21336800
 H                  1.28604300   -6.61185500   -0.96446800
 N                  2.98329100   -5.69998900   -0.17371100
 C                  2.55160200   -6.10089500    1.17980700
 H                  2.68284700   -7.19120200    1.31701100
 H                  3.23211300   -5.60219500    1.88506000
 C                  1.11667800   -5.68854000    1.48913000
 H                  0.38175500   -6.22525900    0.86980700
 H                  0.99662200   -4.61059700    1.31467600
 H                  0.88814000   -5.90539200    2.54387900
 C                  4.44868900   -5.56945000   -0.30306500
 H                  4.75975300   -4.82986500    0.44785000
 H                  4.64617000   -5.11665400   -1.28713400
 C                  5.25411000   -6.85567900   -0.12897600
 H                  6.32504300   -6.62991700   -0.25399400
 H                  4.98645000   -7.62255300   -0.87215100
 H                  5.11699800   -7.28622700    0.87552200
 C                  3.34799700   -2.38947300   -0.07316700
 O                  4.43660900   -2.31916800    0.36086200
 C                  1.48340600   -0.95606200   -1.55937600
 O                  1.37320300    0.13761700   -1.96234000
 C                  2.90163800   -2.86670000   -2.32117900
 O                  3.72549000   -2.88491700   -3.14927300
 H                  2.51333200   -4.19478500   -0.37473400

94
TS3Mn
 C                 -5.26091200    0.41277400    1.31074700
 Mn                -1.88415100   -1.68179300   -0.53648500
 C                 -1.57209700   -1.33417600    2.32294300
 C                 -1.11828400   -1.50002700    3.63800900
 C                  0.16328600   -1.99254500    3.86084200
 C                  0.97153700   -2.25130800    2.75691000
 C                  0.47712100   -2.04280700    1.46062800
 N                 -0.80006100   -1.63946600    1.24263300
 H                 -1.76229200   -1.24431300    4.47773100
 H                  0.53450800   -2.14271400    4.87614100
 H                  2.00052600   -2.59169500    2.87801200
 C                 -2.89860000   -0.77629200    2.01559300
 C                 -3.83982200   -0.48550900    3.01008300
 C                 -5.05968100    0.08200200    2.64576800
 C                 -4.26359400    0.13255100    0.36111600
 N                 -3.13525600   -0.53755800    0.69673800
 H                 -3.63007000   -0.71371300    4.05397200
 H                 -5.82231100    0.29122000    3.39821600
 H                 -6.16906300    0.92109300    0.98449100
 C                 -4.48379800    0.59796500   -1.03442800
 C                 -3.65119800    1.58859900   -1.60968400
 C                 -5.59834300    0.12179600   -1.74410200
 C                 -3.94522300    2.03659000   -2.90478000
 C                 -5.87178700    0.57666800   -3.03661300
 C                 -5.03676800    1.53346800   -3.62163800
 H                 -6.24127100   -0.63100800   -1.28065700
 H                 -3.30940900    2.80616200   -3.35210800
 H                 -6.73316400    0.18446800   -3.58291300
 H                 -5.24200900    1.90076300   -4.63055700
 C                 -2.46823100    2.14985600   -0.85152900
 H                 -1.99599700    2.95140200   -1.45757600
 H                 -1.72605400    1.33858900   -0.75838800
 N                 -2.81059900    2.57308100    0.50055400
 C                 -3.69494900    3.73682800    0.56149500
 H                 -4.54527000    3.53029000   -0.11030600
 H                 -4.11813000    3.79626200    1.57789600
 C                 -1.64445900    2.59703600    1.37968100
 H                 -0.88972400    3.34727900    1.05275300
 C                  1.41046100   -2.26909500    0.32273300
 C                  1.90670700   -3.57069300    0.12687700
 C                  1.86837000   -1.21275400   -0.49909000
 C                  2.81291400   -3.84588600   -0.89770300
 C                  2.76092500   -1.51545300   -1.53994800
 C                  3.23285300   -2.81372900   -1.74338900
 H                  1.55471400   -4.37449400    0.77799300
 H                  3.17881000   -4.86514400   -1.04329200
 H                  3.09915400   -0.70954900   -2.19240400
 H                  3.92953600   -3.01640700   -2.56050100
 C                  1.45738800    0.22909400   -0.29370500
 H                  1.24510500    0.68293700   -1.27090900
 H                  0.54159700    0.30711800    0.30486600
 N                  2.53378700    1.06199000    0.33146600
 C                  2.77456200    0.71578100    1.76435100
 H                  3.73094200    1.17617600    2.04595200
 C                  2.25114500    2.51164200    0.09519100
 H                  2.19627400    2.62415900   -0.99667100
 C                 -2.81026900   -3.17468700   -0.07710200
 O                 -3.40300900   -4.15177300    0.13395000
 C                 -0.74413900   -2.61419800   -1.54372100
 O                 -0.11181100   -3.20385600   -2.32150900
 C                 -2.73092900   -1.44585800   -2.08881400
 O                 -3.13536200   -1.35709400   -3.17513900
 H                  2.92950900   -0.37264700    1.79345700
 H                  1.26095500    2.75825200    0.50980800
 H                 -1.15971500    1.61188700    1.27744000
 C                  6.72420900    0.53885000    0.44781500
 C                  5.62356500   -0.11778300   -0.36645900
 H                  5.15629700   -0.88183600    0.28536600
 H                  6.12680100   -0.65044100   -1.19693900
 O                  4.73405200    0.83003500   -0.83028100
 H                  3.61839900    0.87747300   -0.25226700
 F                  6.24245400    1.18229600    1.54060300
 F                  7.40628500    1.46074700   -0.26559000
 F                  7.62675700   -0.36565600    0.89481900
 O                  4.03500000    2.21370100   -2.85665300
 O                  5.75363900    0.69241800   -3.20329300
 C                  4.88273200    1.39146000   -2.81688400
 C                  3.33264900    3.42825900    0.64853500
 H                  4.32254400    3.12015700    0.28111500
 H                  3.13540700    4.45517900    0.30435500
 H                  3.35037800    3.44209800    1.74902700
 C                  1.66968800    1.12921200    2.72802000
 H                  1.92431300    0.76697400    3.73536600
 H                  1.55968900    2.22263100    2.78159700
 H                  0.69772100    0.69357700    2.45414200
 C                 -1.98061000    2.83504400    2.84755400
 H                 -1.07763300    2.68885900    3.46100600
 H                 -2.34526500    3.85772300    3.03336000
 H                 -2.74977800    2.12552100    3.19201600
 C                 -3.06774300    5.08638000    0.18982400
 H                 -2.66041400    5.07703500   -0.83425600
 H                 -3.82762900    5.88324000    0.24103500
 H                 -2.25113500    5.35764800    0.87868200
 H                 -1.08549000   -0.39372100   -1.02539700

83
TS4Mn
 Mn                -0.61328900   15.03780400    3.99220100
 O                  0.34056100   17.56648100    2.78793300
 O                  1.62999300   13.33134200    3.11202300
 O                 -1.28764000   14.10669100    1.27668200
 N                 -3.35834200   12.78124200    4.13073500
 N                 -2.29954500   15.99709900    4.70663800
 N                  0.04300800   15.57698400    5.90941500
 N                  3.27731800   11.49159900    6.57912600
 C                  0.00129400   16.57304400    3.26766600
 C                  0.82370300   14.03991900    3.54155700
 C                 -1.15891200   14.50653400    2.35488400
 C                 -1.72507200   10.99855300    3.37518600
 H                 -1.69279300   10.47541000    4.34195100
 H                 -0.87250000   11.68960000    3.32688000
 H                 -1.59077300   10.24233100    2.58618500
 C                 -3.04588500   11.71904600    3.14241300
 H                 -3.01444200   12.20047300    2.15531000
 H                 -3.88295800   10.99288600    3.12036800
 C                 -3.66312700   12.21124000    5.46614300
 H                 -2.91224200   11.43514500    5.66858700
 H                 -4.64799200   11.70558300    5.42999900
 C                 -3.62327100   13.23610200    6.59435200
 H                 -3.87843900   12.73948800    7.54337100
 H                 -4.34010100   14.05855600    6.44764600
 H                 -2.61811400   13.67027400    6.69809700
 C                 -4.51509700   13.58329500    3.64556600
 H                 -4.86628800   14.19825000    4.48357500
 H                 -5.33649000   12.89139900    3.38070300
 C                 -4.21425000   14.47573700    2.46009600
 C                 -4.51810700   14.06482000    1.15344600
 H                 -4.98585300   13.08889000    0.99951500
 C                 -4.23601400   14.88057800    0.05288200
 H                 -4.47721500   14.53468500   -0.95516400
 C                 -3.65152200   16.13697000    0.24341300
 H                 -3.42933900   16.77825400   -0.61279200
 C                 -3.36221100   16.57694500    1.53743200
 H                 -2.91979000   17.56213900    1.70220100
 C                 -3.63086500   15.75134300    2.64010300
 C                 -3.43264200   16.26928900    4.02073100
 C                 -4.48529000   16.99532100    4.59570900
 H                 -5.37390800   17.19600000    3.99648100
 C                 -4.38704100   17.42949500    5.91416100
 H                 -5.19474300   17.99603400    6.38077600
 C                 -3.23601000   17.11605000    6.62969900
 H                 -3.13118800   17.43671600    7.66447400
 C                 -2.20831500   16.40340700    6.00093800
 C                 -0.95400200   16.06908700    6.69367900
 C                 -0.79605100   16.26387500    8.07056700
 H                 -1.62521400   16.62669100    8.67559900
 C                  0.43302400   15.98529300    8.66012800
 H                  0.58066100   16.12291200    9.73271100
 C                  1.47556700   15.56320700    7.84293000
 H                  2.47265400   15.39151900    8.24928000
 C                  1.26395100   15.37384600    6.46764500
 C                  2.44774200   15.04604500    5.62587700
 C                  2.87558000   16.00231800    4.68556600
 H                  2.30700000   16.92665300    4.57029400
 C                  4.02364800   15.78950600    3.92174900
 H                  4.33896500   16.53722800    3.19021500
 C                  4.76633800   14.61860800    4.11109400
 H                  5.66858800   14.43857100    3.52085000
 C                  4.36080300   13.67929600    5.06311400
 H                  4.93426200   12.76277300    5.21880700
 C                  3.20337300   13.86971100    5.83251300
 C                  2.79218100   12.83480700    6.86700000
 H                  3.21926100   13.13394700    7.83979600
 H                  1.69086600   12.87345500    7.00335100
 C                  3.95535800    9.30040300    7.57837800
 H                  3.37173300    8.63412300    6.92365800
 H                  4.06826500    8.79297300    8.54955600
 H                  4.95712500    9.42889500    7.13599900
 C                  3.28027400   10.65281600    7.78124800
 H                  2.25434000   10.49463500    8.18288000
 H                  3.82769600   11.21379900    8.55698600
 C                  2.64884600   10.88310700    5.39888900
 H                  2.79635500   11.57494900    4.55524700
 H                  3.21112500    9.96981300    5.14832700
 C                  1.15736500   10.54927600    5.51217700
 H                  0.95355500    9.84186300    6.33241100
 H                  0.81515500   10.08237000    4.57601600
 H                  0.54628600   11.45132000    5.67737100
 H                 -1.91798200   13.55676500    4.42888000
 H                 -1.12420600   13.65158500    4.83862500

85
TS5Mn
 C                  0.88528200    0.01404300   -1.54473300
 Mn                -1.97198500    2.57014200    0.58338400
 C                  0.79164600    3.30156100    1.07921000
 C                  1.94253400    3.96283500    1.52915500
 C                  1.82524600    4.98149500    2.46710800
 C                  0.55263900    5.31244400    2.91980900
 C                 -0.57111200    4.63484600    2.42339800
 N                 -0.45548600    3.63338800    1.51491800
 H                  2.92424500    3.67715800    1.15675200
 H                  2.70908800    5.50175300    2.84036500
 H                  0.40564800    6.09179000    3.66850800
 C                  0.86463200    2.18353700    0.12675000
 C                  2.08058000    1.74276600   -0.41204000
 C                  2.09294100    0.64796600   -1.26913600
 C                 -0.30630600    0.50457300   -0.99084200
 N                 -0.32091500    1.59094300   -0.18065900
 H                  3.01208100    2.24830400   -0.16405000
 H                  3.02831900    0.28886100   -1.70214400
 H                  0.84014500   -0.86377400   -2.19027400
 C                 -1.55476600   -0.25084100   -1.29823600
 C                 -2.15589800   -0.16178800   -2.57079700
 C                 -2.06241400   -1.14473700   -0.33786000
 C                 -3.25121400   -0.99179200   -2.85534000
 C                 -3.16117800   -1.95340000   -0.63319200
 C                 -3.75095600   -1.88164900   -1.90225200
 H                 -1.58120900   -1.20697800    0.64058500
 H                 -3.71241500   -0.91637700   -3.84292900
 H                 -3.54840700   -2.64435600    0.11977400
 H                 -4.60752800   -2.51611100   -2.14511900
 C                 -1.73805700    0.90742800   -3.56116900
 H                 -0.74247100    1.31095500   -3.28802600
 H                 -2.44202400    1.74360100   -3.42757100
 N                 -1.80843200    0.47687300   -4.95091800
 C                 -0.77785400   -0.50558700   -5.30425100
 H                 -0.83826700   -1.32310800   -4.56573600
 H                 -1.05367600   -0.94215500   -6.27986100
 C                  0.66571900    0.01131900   -5.37241900
 H                  0.79147300    0.76074900   -6.17038300
 H                  0.98181500    0.46987100   -4.42182700
 H                  1.35329400   -0.82356600   -5.58522200
 C                 -1.91075700    1.58962900   -5.89844200
 H                 -1.10261200    2.33906500   -5.74911800
 H                 -1.76178000    1.16784700   -6.90611900
 C                 -3.26458100    2.29460000   -5.85031100
 H                 -3.42706300    2.81216000   -4.89152400
 H                 -3.32209900    3.05462700   -6.64629900
 H                 -4.08377400    1.57187200   -5.99705100
 C                 -1.89140500    5.00844800    3.00411300
 C                 -2.49393500    4.13099300    3.92144600
 C                 -2.47308800    6.27191500    2.74194200
 C                 -3.68892300    4.47507700    4.55817400
 C                 -3.67434800    6.59530100    3.38964900
 C                 -4.28388500    5.71063900    4.28648800
 H                 -2.01501300    3.17296200    4.13530700
 H                 -4.15010000    3.78012100    5.26422000
 H                 -4.14092200    7.56204900    3.18004400
 H                 -5.22189000    5.98904000    4.77372900
 C                 -1.85451400    7.24697700    1.75570900
 H                 -2.32447500    8.24189900    1.89942100
 H                 -0.78864400    7.37546900    1.99021600
 N                 -1.95364400    6.77222800    0.37477300
 C                 -0.96820500    7.36294900   -0.53440000
 H                 -0.98928900    8.47471800   -0.50743400
 H                 -1.26875700    7.07336200   -1.55508400
 C                  0.45647600    6.87748300   -0.28653000
 H                  0.84693000    7.21432900    0.68616600
 H                  0.50066300    5.77880700   -0.31559800
 H                  1.12785600    7.27356700   -1.06584600
 C                 -3.32199500    6.81772000   -0.15635700
 H                 -3.34429300    6.19068500   -1.06316400
 H                 -3.97550400    6.32584200    0.57823900
 C                 -3.88640100    8.20776200   -0.47976400
 H                 -4.92930500    8.11298500   -0.82449700
 H                 -3.88753600    8.86712600    0.40371000
 H                 -3.31613600    8.70911300   -1.27835500
 C                 -3.22771100    1.87268000   -0.48312200
 O                 -4.15849100    1.58823500   -1.11679500
 C                 -2.20001700    1.38134300    1.92251500
 O                 -2.37690600    0.61852400    2.77974400
 C                 -3.37025600    3.56458400    1.09449800
 O                 -4.39337200    4.07403400    1.30198100
 H                 -1.73505000    3.67158400   -0.60428400
 C                 -1.32377200    4.07273900   -2.20222800
 O                 -0.14150500    3.97416600   -2.20351900
 O                 -2.38783300    4.30996400   -2.67237300

85
TS6Mn
 Mn                -0.06797000   15.35446600    4.23240700
 O                  0.63249400   17.81643800    2.80533400
 O                  2.37919000   13.81839900    3.64567300
 O                 -0.43066800   13.87981100    1.71109300
 N                 -4.63390000   12.00779900    3.31202300
 N                 -1.93713700   15.65686100    4.86609400
 N                  0.31309100   15.87319000    6.14521100
 N                  4.02264100   12.48609100    7.24100000
 C                  0.34993900   16.84214800    3.39704900
 C                  1.45507900   14.45580200    3.98399400
 C                 -0.42179500   14.47646800    2.72011800
 C                 -7.15105900   12.14141300    3.18162600
 H                 -7.35289700   11.23903400    3.77688400
 H                 -7.12947200   11.86897600    2.11434000
 H                 -7.98550200   12.84126200    3.33769800
 C                 -5.86623300   12.83900600    3.58845900
 H                 -5.73545000   13.76628000    3.01654400
 H                 -5.83573100   13.08407900    4.65863200
 C                 -4.51273200   10.83602600    4.26268000
 H                 -5.49133000   10.34147500    4.25785100
 H                 -4.34407900   11.27185800    5.25724500
 C                 -3.41941000    9.85657800    3.87291300
 H                 -3.51025400    8.97166200    4.52042900
 H                 -2.41027800   10.27038400    4.01215100
 H                 -3.53405400    9.52605300    2.82814500
 C                 -3.37928800   12.84987600    3.31747100
 H                 -2.54354900   12.16779100    3.12366300
 H                 -3.28291500   13.24427500    4.33627300
 C                 -3.36931900   13.95165600    2.28963200
 C                 -3.48837500   13.65657400    0.92172400
 H                 -3.68042500   12.62809700    0.60110600
 C                 -3.33848600   14.65924600   -0.03795800
 H                 -3.43609800   14.41662000   -1.09899600
 C                 -3.04020700   15.96879100    0.36103700
 H                 -2.90628000   16.75413300   -0.38714300
 C                 -2.92171100   16.27267700    1.71907300
 H                 -2.69558800   17.29265900    2.03896200
 C                 -3.09746700   15.27490200    2.69260400
 C                 -3.10975400   15.64287700    4.13842600
 C                 -4.34787000   15.94086900    4.68385000
 H                 -5.22537000   15.90486800    4.03624900
 C                 -4.46676400   16.28045600    6.05137600
 H                 -5.43770500   16.50861500    6.49506900
 C                 -3.30606400   16.32703500    6.79482300
 H                 -3.34329500   16.60406300    7.84875600
 C                 -2.05577500   16.03668400    6.20041400
 C                 -0.81514100   16.13350500    6.90787800
 C                 -0.73674600   16.48275900    8.27783700
 H                 -1.65478000   16.66055500    8.83792800
 C                  0.48856100   16.60154900    8.89739800
 H                  0.56765300   16.86949500    9.95295200
 C                  1.64114300   16.38095100    8.11323900
 H                  2.63852700   16.48780000    8.54343900
 C                  1.52956400   16.02981000    6.77454400
 C                  2.80731900   15.85181700    6.02301200
 C                  3.19106200   16.81200800    5.07061400
 H                  2.51372800   17.63849000    4.84763000
 C                  4.41814700   16.71644100    4.41132700
 H                  4.70044000   17.46896600    3.67024500
 C                  5.28056200   15.65389900    4.71051500
 H                  6.24404100   15.56741200    4.20029000
 C                  4.91020000   14.70393400    5.66572100
 H                  5.56779600   13.86513900    5.90577500
 C                  3.67886400   14.78436900    6.33370400
 C                  3.30339500   13.74605500    7.38438000
 H                  3.54244800   14.15753600    8.37915200
 H                  2.20169700   13.61319300    7.37682000
 C                  5.22642900   10.63162600    8.39093200
 H                  4.78877500    9.80138300    7.81410300
 H                  5.47735000   10.24381000    9.39114600
 H                  6.16074400   10.94002300    7.89312300
 C                  4.27040900   11.81387700    8.51674800
 H                  3.33048100   11.47477200    9.00748200
 H                  4.71535300   12.56249700    9.19309100
 C                  3.46239600   11.63627000    6.18103100
 H                  3.26922200   12.29112900    5.31752400
 H                  4.23278200   10.91523400    5.85882600
 C                  2.17887900   10.87798200    6.54428200
 H                  2.36598200   10.09608300    7.29809500
 H                  1.76020600   10.39082300    5.65000400
 H                  1.40944700   11.55574900    6.94674000
 C                 -0.67517400   12.70921400    5.43941000
 O                 -1.02714700   13.09218900    6.49909500
 O                 -0.42041100   11.96127200    4.55839400
 H                 -4.73706400   11.61435100    2.36427600

85
TS7Mn
 Mn                -0.22716100   15.03284000    4.30438900
 O                  0.56314300   17.32411700    2.58020100
 O                  2.04292600   13.34062700    3.51157600
 O                 -1.07947300   13.53596100    1.92763100
 N                 -3.80898200   12.37936000    3.92691000
 N                 -1.97621300   15.84027100    5.04475100
 N                  0.46073700   15.88818800    6.06623900
 N                  4.11492900   12.25378700    6.83216200
 C                  0.24521600   16.45852400    3.29066500
 C                  1.21232400   14.05532600    3.90467100
 C                 -0.85947000   14.15496800    2.89182700
 C                 -2.34553600   10.45463600    3.21683500
 H                 -2.77099700    9.69212900    3.88730700
 H                 -1.49010300   10.92576300    3.72304000
 H                 -1.98057000    9.94091300    2.31414600
 C                 -3.37125500   11.50004900    2.80219400
 H                 -2.93056900   12.16326100    2.04903900
 H                 -4.26072200   11.03036000    2.35063400
 C                 -4.44901100   11.62301100    5.05504900
 H                 -4.71607600   12.37974200    5.80706100
 H                 -3.65675600   11.00681300    5.49892800
 C                 -5.66023400   10.77456800    4.69197900
 H                 -6.05051600   10.31431600    5.61309500
 H                 -5.40297000    9.96017400    3.99754400
 H                 -6.47224900   11.37039800    4.24756100
 C                 -4.72070100   13.46435500    3.44804200
 H                 -5.10166600   13.96237700    4.34775100
 H                 -5.57565600   13.00061600    2.93334100
 C                 -4.07148900   14.46270500    2.51588300
 C                 -4.21507100   14.29671400    1.12798700
 H                 -4.79842400   13.45002500    0.75672600
 C                 -3.62902300   15.18389600    0.22242500
 H                 -3.75292900   15.02765900   -0.85196000
 C                 -2.89604900   16.27650900    0.69822900
 H                 -2.44442900   16.98710100    0.00174200
 C                 -2.75356300   16.46557600    2.07325900
 H                 -2.20320400   17.32849600    2.45191500
 C                 -3.31889300   15.56102400    2.98987600
 C                 -3.19172100   15.87105800    4.44236600
 C                 -4.34465300   16.28203600    5.12665300
 H                 -5.29448100   16.30537300    4.59050400
 C                 -4.26274800   16.67265400    6.46077700
 H                 -5.15107700   16.98950200    7.01008400
 C                 -3.01110000   16.67490900    7.06740300
 H                 -2.90589100   16.99717200    8.10191500
 C                 -1.88814400   16.26602800    6.33671400
 C                 -0.53332700   16.28157100    6.90700700
 C                 -0.28447900   16.68750200    8.22485200
 H                 -1.10482200   16.98622700    8.87570100
 C                  1.02331500   16.70086800    8.69789700
 H                  1.24371100   17.00873900    9.72175100
 C                  2.04228200   16.33027700    7.82492800
 H                  3.08705200   16.35386800    8.13786800
 C                  1.73812100   15.93135900    6.51407700
 C                  2.89171900   15.63446800    5.61391000
 C                  3.21727600   16.55518200    4.60402500
 H                  2.57420300   17.42337100    4.44780100
 C                  4.35397400   16.37440800    3.81148400
 H                  4.58922300   17.09322800    3.02251800
 C                  5.18904500   15.27657400    4.04775900
 H                  6.08711700   15.12881500    3.44173300
 C                  4.87629200   14.36613200    5.06221400
 H                  5.51794900   13.50368000    5.25641800
 C                  3.72813300   14.51944000    5.85148500
 C                  3.36560500   13.50451800    6.92546200
 H                  3.58906600   13.94871900    7.91017200
 H                  2.26578300   13.35749900    6.89825500
 C                  5.23176500   10.41370200    8.09734500
 H                  4.82052700    9.56562400    7.52714700
 H                  5.42688700   10.05946700    9.12215200
 H                  6.19328300   10.70137900    7.64038800
 C                  4.27814800   11.60400200    8.13370600
 H                  3.30600200   11.28070300    8.56952100
 H                  4.68316200   12.36405000    8.82279300
 C                  3.64122000   11.37357700    5.75403800
 H                  3.55747900   11.99316000    4.84900900
 H                  4.42690900   10.62724400    5.54787400
 C                  2.30416400   10.65959400    5.99148300
 H                  2.36540100    9.94350700    6.82805000
 H                  2.02612400   10.08909400    5.08911200
 H                  1.49213900   11.37461100    6.20167900
 C                 -0.75073200   13.42426400    5.56722200
 O                 -0.00070300   13.12316500    6.50834800
 O                 -1.88280600   12.79587500    5.41475100
 H                 -2.77281500   12.80086800    4.52718100

97
TS8Mn
 Mn                -0.17891500   15.20693800    4.26181200
 O                  0.49526200   17.83603400    3.03055700
 O                  2.16426500   13.86665800    3.09421100
 O                 -1.04718200   14.10261000    1.67582600
 N                 -4.50079800   12.08175500    3.15416500
 N                 -1.96601700   15.88273600    5.08801200
 N                  0.49719900   15.86263300    6.11400700
 N                  3.36736200   11.92141600    6.97634600
 C                  0.21802200   16.82614800    3.52456900
 C                  1.32311600   14.44124600    3.65397800
 C                 -0.82426700   14.57176200    2.71648800
 C                 -3.04093600   10.14126300    2.48786500
 H                 -3.69103100    9.70564900    1.71449600
 H                 -3.26331500    9.65148400    3.44803600
 H                 -1.99890600    9.90798100    2.21996200
 C                 -3.18974000   11.65351100    2.58267100
 H                 -2.42073000   12.06838400    3.24650600
 H                 -3.05870000   12.11957900    1.59406800
 C                 -5.65381200   11.59319800    2.33054300
 H                 -5.74624900   10.52037700    2.55302900
 H                 -5.38857000   11.68064500    1.26429600
 C                 -6.97695400   12.28676800    2.60800200
 H                 -7.76197100   11.77647900    2.02886400
 H                 -6.96325000   13.34217300    2.29408200
 H                 -7.24368200   12.23440100    3.67325900
 C                 -4.48806200   13.51410000    3.56088500
 H                 -3.80973600   13.54920000    4.42542000
 H                 -5.48667400   13.74684600    3.95429100
 C                 -4.05616600   14.57018400    2.56416300
 C                 -4.30934900   14.48428600    1.18747900
 H                 -4.83818200   13.62036100    0.78375100
 C                 -3.87750200   15.48444900    0.30990000
 H                 -4.07981000   15.38685200   -0.75952400
 C                 -3.19470000   16.60319900    0.79746800
 H                 -2.85845700   17.38792100    0.11569600
 C                 -2.95206300   16.71712300    2.16761800
 H                 -2.43717400   17.59404500    2.56574700
 C                 -3.36985700   15.70801300    3.05048800
 C                 -3.19560300   15.90976200    4.51740000
 C                 -4.35314900   16.15446100    5.26946800
 H                 -5.31872000   16.15700100    4.76218100
 C                 -4.25795000   16.38256500    6.63934300
 H                 -5.15019100   16.55151900    7.24467900
 C                 -2.99322100   16.40706700    7.21374100
 H                 -2.88250900   16.59999200    8.27935400
 C                 -1.86678900   16.16674200    6.41451700
 C                 -0.50136900   16.23915900    6.95627900
 C                 -0.24602600   16.71443100    8.25016700
 H                 -1.06546800   17.02509600    8.89570900
 C                  1.06577000   16.80425800    8.70074400
 H                  1.28701200   17.17960600    9.70161700
 C                  2.08544100   16.40349200    7.84225400
 H                  3.13185700   16.44360200    8.14736700
 C                  1.77484100   15.93140600    6.55929400
 C                  2.90981500   15.47050200    5.71060200
 C                  3.47248100   16.32812100    4.75185000
 H                  3.02774800   17.31234600    4.58734700
 C                  4.58460300   15.92202900    4.00952400
 H                  5.01251000   16.58937300    3.25729100
 C                  5.14035900   14.65813500    4.23645500
 H                  6.00853900   14.33049900    3.65812300
 C                  4.59033800   13.81038900    5.20406600
 H                  5.01289400   12.82075900    5.39223800
 C                  3.47673400   14.19955700    5.95786900
 C                  2.89466400   13.29671900    7.04099500
 H                  3.18137000   13.72027200    8.01820100
 H                  1.78872100   13.36455500    7.00815700
 C                  4.45773200   10.02499100    8.17040300
 H                  3.82167600    9.22301800    7.76323000
 H                  4.79798600    9.70356400    9.16776300
 H                  5.34079000   10.12705300    7.51792600
 C                  3.71313300   11.35205100    8.27910400
 H                  2.82330800   11.21980100    8.93442100
 H                  4.36283300   12.08366800    8.78689500
 C                  2.54633100   11.06891800    6.10607000
 H                  2.31631400   11.66024600    5.20497800
 H                  3.16020900   10.21665900    5.76756200
 C                  1.24005100   10.54303600    6.71437600
 H                  1.43128300    9.89438400    7.58482300
 H                  0.69512700    9.94780700    5.96568800
 H                  0.57151900   11.36147100    7.02209200
 C                 -0.62683400   13.45442200    5.25535700
 O                 -1.02653500   13.39065700    6.40501100
 O                 -0.47429400   12.22862700    4.63026100
 H                 -0.12299900   12.37303100    3.73545200
 H                 -4.56598200   11.57584500    4.30500300
 C                 -3.23853100    9.66651400    6.71157600
 C                 -3.30150800   11.02222500    6.04324700
 H                 -2.50065600   11.04433100    5.28623000
 H                 -3.03761100   11.77337900    6.80753400
 F                 -4.15029300    9.53508400    7.69976100
 F                 -3.46218500    8.64716800    5.84706100
 F                 -2.01986900    9.44793600    7.26497200
 C                 -5.68413700   12.48970800    6.59040700
 O                 -6.71505900   12.46319700    6.00126800
 O                 -4.57269900   11.24011300    5.51590200
 O                 -4.96293600   12.85418500    7.45972200

86
TS9Mn
 Mn                 0.00590100   15.23537400    4.33691200
 O                  0.48844300   17.90580100    3.09368400
 O                  2.53661100   14.05699600    3.38053900
 O                 -0.51834500   14.06398700    1.68236200
 N                 -3.14518900   11.81956300    3.60300200
 N                 -1.87292600   15.82549200    5.01634300
 N                  0.50947300   16.02407600    6.20250800
 N                  4.00104900   12.42444200    7.04272300
 C                  0.30834100   16.87489400    3.57447400
 C                  1.61729500   14.57346300    3.85624300
 C                 -0.44849600   14.54347300    2.73444200
 C                 -4.16418700   10.28023200    1.79760200
 H                 -5.01387000   10.95954600    1.62916100
 H                 -4.49949500    9.45835800    2.44644800
 H                 -3.88559000    9.84649000    0.82426600
 C                 -2.95004900   11.00104200    2.37406700
 H                 -2.16588900   10.27003000    2.62506400
 H                 -2.51465200   11.67622500    1.62253000
 C                 -3.48953500   11.02766300    4.82617900
 H                 -3.10726200   11.60919300    5.68104100
 H                 -2.89103500   10.10654900    4.77165200
 C                 -4.95906300   10.69443500    5.07171700
 H                 -5.02259500   10.08419200    5.98668000
 H                 -5.40953000   10.11899300    4.25152200
 H                 -5.56548400   11.59768800    5.23729100
 C                 -4.04903200   12.99992500    3.46261300
 H                 -4.13398700   13.42386000    4.47111800
 H                 -5.05365700   12.65560600    3.16951400
 C                 -3.60814100   14.07468700    2.48705600
 C                 -3.76078000   13.87885200    1.10304300
 H                 -4.19818200   12.94678100    0.74032700
 C                 -3.38654700   14.85657100    0.17788200
 H                 -3.51372900   14.66718000   -0.89065700
 C                 -2.87199500   16.07928400    0.62096900
 H                 -2.58853200   16.85497300   -0.09404800
 C                 -2.74423200   16.31209800    1.98970000
 H                 -2.37594100   17.27451600    2.35190600
 C                 -3.09512800   15.31926900    2.92418800
 C                 -3.05274200   15.69753900    4.36450100
 C                 -4.27268900   15.98792900    4.99349100
 H                 -5.19628400   15.87145300    4.42537500
 C                 -4.28598700   16.42784900    6.31316200
 H                 -5.22498100   16.66295600    6.81727400
 C                 -3.07110900   16.57077800    6.97531000
 H                 -3.04923200   16.92049300    8.00565700
 C                 -1.88126200   16.25716600    6.30731500
 C                 -0.56627300   16.36716600    6.96153400
 C                 -0.43276700   16.79704900    8.28717000
 H                 -1.31192700   17.05433800    8.87495400
 C                  0.83550200   16.88883800    8.85142500
 H                  0.96180700   17.21740400    9.88450800
 C                  1.93477400   16.56638800    8.06286500
 H                  2.95134800   16.64279700    8.45022500
 C                  1.74843600   16.14380200    6.73806500
 C                  2.96816700   15.88066400    5.92384500
 C                  3.36894200   16.83743000    4.97435600
 H                  2.74969600   17.72233900    4.81297100
 C                  4.54898400   16.66358700    4.24838700
 H                  4.84710600   17.40653700    3.50480100
 C                  5.34279100   15.53621800    4.48703700
 H                  6.26912700   15.38937700    3.92546000
 C                  4.95617300   14.59480200    5.44587400
 H                  5.56509900   13.70848000    5.63646500
 C                  3.77057500   14.74643200    6.17741300
 C                  3.35516800   13.71669400    7.21899900
 H                  3.63456500   14.10301000    8.21388800
 H                  2.24665500   13.64665400    7.23017800
 C                  5.06422800   10.46223600    8.15324300
 H                  4.59407300    9.67896600    7.53772800
 H                  5.26600200   10.02735500    9.14505700
 H                  6.02742300   10.73220900    7.68950800
 C                  4.17524800   11.69308900    8.29891300
 H                  3.20341000   11.39358500    8.75067700
 H                  4.64362600   12.39032800    9.01316700
 C                  3.42739500   11.64488700    5.93599200
 H                  3.30959300   12.33661500    5.08761100
 H                  4.16682800   10.89186900    5.61600200
 C                  2.08847100   10.95453200    6.22242200
 H                  2.20015300   10.13841600    6.95442000
 H                  1.67925400   10.52235500    5.29562300
 H                  1.34020000   11.66105100    6.61104400
 C                 -0.45796800   13.59708800    5.36081800
 O                 -0.74449700   13.23063400    6.42869800
 O                 -0.73397200   12.10332300    4.26110600
 H                 -0.18828300   12.18564600    3.45956600
 H                 -1.84127800   12.10615700    3.91591400

94
TS10Mn
 C                 -5.17947700    0.36950100    1.46014700
 Mn                -1.88115900   -1.74836700   -0.54616000
 C                 -1.46895500   -1.41852200    2.30379200
 C                 -0.95977700   -1.71089100    3.60348700
 C                  0.32150900   -2.19178100    3.75841900
 C                  1.13533700   -2.34825400    2.60723800
 C                  0.59815100   -2.05640000    1.35025600
 N                 -0.68763400   -1.66510100    1.17210800
 H                 -1.59247900   -1.54943800    4.47711800
 H                  0.71450800   -2.41995800    4.75214200
 H                  2.17776600   -2.65996400    2.68461000
 C                 -2.75665400   -0.85017000    2.06833100
 C                 -3.68314000   -0.54266800    3.10741100
 C                 -4.89766300    0.03682800    2.80572200
 C                 -4.23105200    0.07390100    0.47354900
 N                 -3.07870200   -0.58464700    0.73758800
 H                 -3.43039900   -0.77759100    4.14195800
 H                 -5.61677300    0.26256300    3.59724400
 H                 -6.09157900    0.89953000    1.18249700
 C                 -4.52234100    0.53565600   -0.91482800
 C                 -3.71275700    1.50766200   -1.55347400
 C                 -5.67446100    0.06218100   -1.56356900
 C                 -4.06761300    1.93825200   -2.83918600
 C                 -6.01467900    0.50358400   -2.84615600
 C                 -5.20269200    1.44050600   -3.49119800
 H                 -6.29743800   -0.68092700   -1.05856100
 H                 -3.44503500    2.69165200   -3.33138300
 H                 -6.90805200    0.11187800   -3.33963800
 H                 -5.45616300    1.79427900   -4.49421300
 C                 -2.49568800    2.08072100   -0.85939800
 H                 -1.97020600    2.76814300   -1.55685800
 H                 -1.81117300    1.24079800   -0.65933100
 N                 -2.81833200    2.69539700    0.42237600
 C                 -3.60914000    3.92117000    0.32241600
 H                 -4.45893200    3.70348200   -0.34643600
 H                 -4.04751300    4.13457200    1.31164400
 C                 -1.67477700    2.73668400    1.32781400
 H                 -0.88140200    3.43510900    0.97678300
 C                  1.50267400   -2.17357000    0.16926000
 C                  2.08159400   -3.42533100   -0.11104800
 C                  1.83934400   -1.06256000   -0.63982700
 C                  2.94468700   -3.59806300   -1.19500400
 C                  2.67583400   -1.26332800   -1.74955200
 C                  3.22957400   -2.51385600   -2.03203600
 H                  1.82437500   -4.27710800    0.52342100
 H                  3.37584100   -4.58180100   -1.39777300
 H                  2.89711500   -0.41227900   -2.39609800
 H                  3.88464800   -2.63607300   -2.89830300
 C                  1.39400800    0.34967100   -0.33049200
 H                  1.16677900    0.87218100   -1.26887200
 H                  0.48508900    0.36149100    0.28327600
 N                  2.47104500    1.14274100    0.34798300
 C                  2.65302900    0.75818200    1.77930300
 H                  3.60050000    1.20426600    2.10916600
 C                  2.24722600    2.60364100    0.13375500
 H                  2.24834100    2.74345100   -0.95664600
 C                 -2.75093400   -3.23267800    0.03118700
 O                 -3.31855200   -4.21449500    0.29690300
 C                 -0.78464100   -2.69817500   -1.57655200
 O                 -0.17501800   -3.31377500   -2.35690300
 C                 -2.84569100   -1.58763300   -2.03297600
 O                 -3.34594700   -1.54576400   -3.08505500
 H                  2.79797800   -0.33120700    1.78571000
 H                  1.24697600    2.87734600    0.50605200
 H                 -1.22673400    1.73049900    1.30728100
 C                  6.57485000    0.24867400    0.78609100
 C                  5.47351800   -0.25019200   -0.13153700
 H                  4.86349000   -0.96373900    0.45542300
 H                  5.97549100   -0.82289600   -0.93505900
 O                  4.74600400    0.81048600   -0.63704500
 H                  3.59565000    0.91938000   -0.18153500
 F                  6.09148700    0.94658100    1.84341500
 F                  7.43675500    1.07126800    0.14998400
 F                  7.30297600   -0.77359300    1.29378800
 O                  4.19341400    2.10563200   -2.76225900
 O                  5.85177300    0.49297700   -2.95375400
 C                  4.99932300    1.24947200   -2.64085400
 C                  3.32954400    3.47053800    0.76187200
 H                  4.32757100    3.12551000    0.45240800
 H                  3.19632800    4.50875500    0.42070100
 H                  3.28091400    3.47108300    1.86153500
 C                  1.51657400    1.14576900    2.71569000
 H                  1.75697200    0.79001800    3.72894100
 H                  1.37770400    2.23630800    2.76613000
 H                  0.56383600    0.68266100    2.42002400
 C                 -2.04590400    3.08142700    2.76650800
 H                 -1.16724600    2.95222300    3.41831300
 H                 -2.38738500    4.12349300    2.87388600
 H                 -2.84575100    2.41549100    3.12902300
 C                 -2.87089900    5.16761600   -0.18448400
 H                 -2.43532000    5.00361000   -1.18369800
 H                 -3.56934200    6.01734700   -0.25862500
 H                 -2.05646100    5.46317500    0.49701900
 H                 -1.13668000   -0.44959700   -1.12472700

83
TS11Mn
 Mn                -0.59251100   15.08383200    4.00085100
 O                  0.38018100   17.65781800    2.92928100
 O                  1.63615800   13.35374000    3.14760000
 O                 -1.20519800   14.25035500    1.24329700
 N                 -3.28561500   12.76476600    4.04175500
 N                 -2.30217700   16.00259500    4.70020300
 N                  0.03397400   15.55357100    5.93274700
 N                  3.22353000   11.48229200    6.63187900
 C                  0.03412200   16.63852000    3.35778300
 C                  0.83029000   14.07523600    3.56881100
 C                 -1.10057400   14.61082700    2.34336500
 C                 -1.63349400   11.02571800    3.21540300
 H                 -1.64984400   10.40655400    4.12374500
 H                 -0.78042000   11.71472300    3.27775000
 H                 -1.46294100   10.35356100    2.36019400
 C                 -2.93995500   11.77256100    2.98806000
 H                 -2.86896600   12.32932700    2.04457600
 H                 -3.78274300   11.06245400    2.88831000
 C                 -3.58436200   12.10611600    5.34141800
 H                 -2.76735500   11.39728200    5.53314200
 H                 -4.51430500   11.51647000    5.23786100
 C                 -3.67769900   13.07597600    6.51349900
 H                 -3.82040400   12.50032400    7.44100800
 H                 -4.52347000   13.77394200    6.42393400
 H                 -2.75345500   13.66445900    6.61445600
 C                 -4.44637200   13.59134300    3.59526100
 H                 -4.77194400   14.19039300    4.45384100
 H                 -5.27030000   12.90271500    3.33522100
 C                 -4.16614800   14.50906100    2.42464700
 C                 -4.46758900   14.11091400    1.11266500
 H                 -4.91197300   13.12624500    0.94431000
 C                 -4.21434000   14.95254200    0.02467500
 H                 -4.45275200   14.61859100   -0.98827000
 C                 -3.66315900   16.22054900    0.23648700
 H                 -3.46302900   16.88316200   -0.60928000
 C                 -3.38071400   16.64481800    1.53799700
 H                 -2.96440400   17.63915600    1.71742900
 C                 -3.62196700   15.79799000    2.63060100
 C                 -3.43636200   16.29728000    4.02234900
 C                 -4.50797000   16.98670200    4.58940200
 H                 -5.39531600   17.18259700    3.98642400
 C                 -4.43266500   17.37624200    5.95030700
 H                 -5.25780000   17.91434100    6.42260800
 C                 -3.30098500   17.05808500    6.66542000
 H                 -3.21673800   17.34969900    7.71242200
 C                 -2.21746400   16.37463500    6.03977100
 C                 -1.00390500   16.05536000    6.71623200
 C                 -0.82511700   16.25234700    8.11666600
 H                 -1.66753700   16.58767100    8.72207500
 C                  0.39664100   16.01283700    8.70214800
 H                  0.54033000   16.15499900    9.77577300
 C                  1.47073400   15.60072000    7.87740100
 H                  2.47350300   15.45929000    8.28208300
 C                  1.25232600   15.38819500    6.51494700
 C                  2.45169300   15.05464300    5.68946900
 C                  2.91549600   16.00755400    4.76369200
 H                  2.35689100   16.93637200    4.63553900
 C                  4.08025500   15.78785600    4.02645900
 H                  4.42173900   16.53696200    3.30752700
 C                  4.80736400   14.60822700    4.22592800
 H                  5.72333300   14.42305500    3.65826500
 C                  4.36507700   13.66756800    5.15967400
 H                  4.92333200   12.74288600    5.32441700
 C                  3.18894600   13.86745800    5.89959900
 C                  2.73878400   12.82843600    6.91437800
 H                  3.13431400   13.11577800    7.90360000
 H                  1.63452000   12.87590300    7.01507900
 C                  3.86881200    9.28219700    7.63128300
 H                  3.29306300    8.62459000    6.96089500
 H                  3.95976200    8.76732400    8.60091600
 H                  4.87966300    9.40611100    7.20850400
 C                  3.19971200   10.63849700    7.82929500
 H                  2.16615400   10.48494500    8.21349500
 H                  3.73759200   11.19140500    8.61752800
 C                  2.61326900   10.88255000    5.43802900
 H                  2.75912600   11.58919900    4.60655500
 H                  3.18742400    9.97847900    5.17916300
 C                  1.12442000   10.52974500    5.53271300
 H                  0.92099300    9.81067500    6.34298400
 H                  0.79786400   10.06824800    4.58830600
 H                  0.50062000   11.42247500    5.70087300
 H                 -2.03517900   13.49527400    4.34988100
 H                 -1.19308200   13.68822100    4.76187700

85
TS12Mn
 Mn                 0.54417300   -1.75597200    0.87038900
 O                  2.88767700   -3.13399000   -0.26324600
 N                 -1.15445600   -0.70803500    1.55960700
 O                  1.19323300   -2.74376400    3.57822100
 O                 -0.60766800   -4.40535200    0.30746500
 N                  1.35928500    0.12947900    1.42661900
 N                  2.07181000    2.50511300   -1.19471800
 C                 -2.46776900   -1.04282300    1.46496200
 N                 -3.60550300    0.91397400   -0.92421700
 C                  0.56266800    0.73162800    2.40185800
 C                 -2.89707500   -1.91068300    0.33065200
 C                  2.62375500    0.58931300    1.25116700
 C                 -3.43056300   -0.57930600    2.35997100
 H                 -4.47184100   -0.87597000    2.22629400
 C                  3.19064800    1.57261800    2.06488000
 H                  4.21168300    1.90227200    1.87009800
 C                  3.44902500    0.04281100    0.13667400
 C                 -1.72890900    0.73266200    3.44743800
 H                 -1.41222000    1.44115600    4.21396700
 C                 -3.03747500    0.30137000    3.40042300
 H                 -3.76691200    0.65870700    4.13129200
 C                  1.09539700    1.75647300    3.23324000
 H                  0.46114800    2.21609100    3.99211400
 C                 -0.23582500   -3.32244500    0.50623400
 C                 -3.40241900   -3.19362100    0.58951200
 H                 -3.45606200   -3.54231000    1.62397600
 C                 -2.84014000   -1.43573500   -1.00284900
 C                 -3.78815800   -4.04013200   -0.45524200
 H                 -4.16283200   -5.04304300   -0.23511100
 C                  2.40462100    2.16313300    3.08374800
 H                  2.82036600    2.94538600    3.72350600
 C                 -2.50887000    0.01149100   -1.30535400
 H                 -1.61369000    0.30026800   -0.73621600
 H                 -2.25294600    0.11313600   -2.37879000
 C                 -3.15015900    2.30792300   -0.85542200
 H                 -4.02330000    2.96210000   -1.00093300
 H                 -2.45142200    2.53595000   -1.69046100
 C                  1.89068200    1.10554800   -1.57828700
 H                  1.68799300    0.99538300   -2.66308300
 H                  1.01019800    0.71533000   -1.04775100
 C                 -3.66446700   -3.60503500   -1.77722800
 H                 -3.94169100   -4.26351300   -2.60464100
 C                  0.92106800   -2.32135200    2.52895600
 C                 -3.20277300   -2.30857700   -2.03930500
 H                 -3.14107400   -1.95241200   -3.07167200
 C                  2.01421700   -2.51497300    0.18772600
 C                  4.64753500   -0.62263300    0.43791900
 H                  4.92402700   -0.76736500    1.48560400
 C                  3.08821900    0.25379800   -1.21666600
 C                  0.81178600    3.24586000   -1.17329700
 H                  0.04144500    2.56307600   -0.78624700
 H                  0.48501800    3.53805200   -2.19809500
 C                 -2.50171300    2.64504800    0.48198400
 H                 -3.22710800    2.51962800    1.30072800
 H                 -1.64308600    1.99020200    0.69144900
 C                 -4.79603400    0.74823800   -1.76079900
 H                 -4.67247700    1.25010900   -2.74768000
 H                 -4.90954600   -0.32528200   -1.97524500
 C                  5.46689600   -1.12628200   -0.57787000
 H                  6.39033300   -1.65310100   -0.32361000
 C                  0.87295400    4.48046900   -0.27859000
 H                  1.64733800    5.19049000   -0.61259200
 H                  1.10040600    4.19018900    0.75992700
 C                  5.08775000   -0.96729400   -1.91342800
 H                  5.71242000   -1.36716900   -2.71664200
 C                  3.90911100   -0.27561700   -2.22104600
 H                  3.62772400   -0.11877900   -3.26651700
 C                  3.14890100    3.17894600   -1.93517000
 H                  3.34878400    2.64363400   -2.88552600
 H                  2.80427800    4.18588800   -2.22414600
 H                  0.22877600   -1.33717400   -0.82183900
 C                 -0.78301800    0.25942300    2.49483800
 C                  0.21126500   -1.86574000   -2.46001600
 O                  0.43387400   -3.03256200   -2.41913500
 O                 -0.01523500   -0.85334400   -3.04524100
 H                 -0.09191200    5.01290600   -0.29035000
 H                 -2.14098100    3.68609300    0.49049200
 C                 -6.06827000    1.23809400   -1.07390300
 H                 -6.02876400    2.31589000   -0.84654900
 H                 -6.94496200    1.06635000   -1.71967700
 H                 -6.22003400    0.69711400   -0.12562300
 C                  4.44630100    3.31295900   -1.13846300
 H                  5.21279900    3.83956000   -1.73238200
 H                  4.27326100    3.88455400   -0.21254600
 H                  4.84933900    2.32711300   -0.85965600

97
TS13Mn
 Mn                -0.17917300   15.20588900    4.25933500
 O                  0.47042800   17.87015100    3.08653800
 O                  2.17617900   13.89542000    3.08781200
 O                 -1.04231000   14.11095200    1.67002300
 N                 -4.49181800   12.08235900    3.17136600
 N                 -1.97670100   15.89157000    5.06801800
 N                  0.50281900   15.87437000    6.11644800
 N                  3.36047900   11.89979600    6.98015800
 C                  0.19688100   16.84472700    3.55599200
 C                  1.32735700   14.46326500    3.64999200
 C                 -0.81974800   14.57911300    2.71535200
 C                 -3.02295100   10.15544900    2.48626400
 H                 -3.67498900    9.71495400    1.71707700
 H                 -3.23402900    9.66190400    3.44704300
 H                 -1.98093700    9.93111100    2.21042600
 C                 -3.18366600   11.66655000    2.58560800
 H                 -2.41041100   12.08547800    3.24176500
 H                 -3.06520500   12.13551100    1.59676800
 C                 -5.64821800   11.58450800    2.35944600
 H                 -5.73043000   10.51066900    2.58210600
 H                 -5.39544500   11.67337100    1.29011100
 C                 -6.97544200   12.26576700    2.64933600
 H                 -7.76098300   11.74952600    2.07599400
 H                 -6.97424000   13.32193200    2.33783000
 H                 -7.23311100   12.20770000    3.71663500
 C                 -4.48791900   13.51621300    3.58018200
 H                 -3.80226000   13.56493200    4.43832700
 H                 -5.48516800   13.74082800    3.98170200
 C                 -4.07212000   14.56796700    2.57113300
 C                 -4.34389000   14.46605900    1.19763500
 H                 -4.87921700   13.59833400    0.81053300
 C                 -3.92414200   15.45489500    0.30206900
 H                 -4.14090600   15.34536800   -0.76362000
 C                 -3.23419700   16.57828300    0.76959800
 H                 -2.90535100   17.35521700    0.07484700
 C                 -2.97779600   16.70692800    2.13621700
 H                 -2.45682800   17.58806700    2.51777500
 C                 -3.38559400   15.71196700    3.04005900
 C                 -3.20625900   15.94747300    4.50508800
 C                 -4.36344500   16.26761200    5.22092700
 H                 -5.32227900   16.29414300    4.70130000
 C                 -4.26121300   16.54693800    6.60643500
 H                 -5.15292500   16.76305800    7.19992500
 C                 -3.01319100   16.54944400    7.18454500
 H                 -2.90692000   16.76842700    8.24737200
 C                 -1.85163700   16.25216300    6.40962000
 C                 -0.53277600   16.30232200    6.94409300
 C                 -0.25005500   16.77295600    8.26180900
 H                 -1.06896300   17.10715200    8.89923700
 C                  1.04514500   16.82904500    8.72302300
 H                  1.26364300   17.19949800    9.72776100
 C                  2.08897300   16.40360200    7.86565700
 H                  3.13314400   16.42312500    8.18098200
 C                  1.76876900   15.93310700    6.58839400
 C                  2.91034100   15.46245500    5.74760100
 C                  3.48650700   16.32198300    4.79815500
 H                  3.04432800   17.30817300    4.63551700
 C                  4.60515800   15.92163900    4.06160200
 H                  5.04070500   16.59464800    3.31831800
 C                  5.15819300   14.65566800    4.28357000
 H                  6.03225300   14.33103400    3.71192700
 C                  4.59546400   13.80252600    5.23908900
 H                  5.01532200   12.81106200    5.42499800
 C                  3.47366500   14.18822500    5.98415500
 C                  2.87912900   13.27360200    7.05034600
 H                  3.14886300   13.68757100    8.03591700
 H                  1.77380400   13.33901400    7.00024300
 C                  4.42047300    9.99101300    8.18135400
 H                  3.80431600    9.19187900    7.73936100
 H                  4.72803900    9.65530200    9.18468000
 H                  5.32501000   10.10872200    7.56166300
 C                  3.66407000   11.31210900    8.28441700
 H                  2.75331100   11.16425100    8.90724700
 H                  4.29122600   12.03899600    8.82639900
 C                  2.57223100   11.05709300    6.07108400
 H                  2.36192600   11.66387100    5.17533700
 H                  3.20296900   10.21611500    5.73407900
 C                  1.25298800   10.51028200    6.63024200
 H                  1.42182900    9.84992700    7.49669300
 H                  0.73834300    9.92147300    5.85532800
 H                  0.56704800   11.31877700    6.92501000
 C                 -0.59588100   13.43770800    5.23135200
 O                 -0.96065000   13.31262200    6.38707800
 O                 -0.45391300   12.22340000    4.55088400
 H                 -0.12839200   12.41565800    3.65581400
 H                 -4.54126300   11.55661500    4.31864100
 C                 -3.15408800    9.65596500    6.70451100
 C                 -3.26201500   11.00897700    6.03663900
 H                 -2.46079500   11.06259400    5.28133500
 H                 -3.02753900   11.76971100    6.80089100
 F                 -4.06509000    9.49363300    7.68981500
 F                 -3.34174600    8.62988400    5.83893600
 F                 -1.93198300    9.47475700    7.26280300
 C                 -5.72132500   12.33786400    6.61142500
 O                 -6.76690400   12.20535000    6.06452300
 O                 -4.54077100   11.17409800    5.50752300
 O                 -5.00077600   12.78151100    7.44339100

86
TS14Mn
 Mn                 0.01994700   15.26251500    4.32657800
 O                  0.45819000   17.97572300    3.17767500
 O                  2.54015400   14.09994200    3.33571100
 O                 -0.50936200   14.11530900    1.66576900
 N                 -3.08240200   11.80240500    3.58909200
 N                 -1.86127500   15.83090900    5.00311300
 N                  0.53857800   16.03953300    6.18759400
 N                  3.92139800   12.40015900    7.02002900
 C                  0.29703600   16.91827000    3.61240800
 C                  1.62362000   14.61275300    3.82952000
 C                 -0.43780900   14.58692500    2.72549900
 C                 -4.09523600   10.24836300    1.79733600
 H                 -4.96346300   10.90804800    1.64644800
 H                 -4.39782400    9.41814500    2.45179400
 H                 -3.82535400    9.82199400    0.81837400
 C                 -2.88812200   10.99637400    2.35016400
 H                 -2.07942200   10.28714700    2.58421000
 H                 -2.48548400   11.68891400    1.59674100
 C                 -3.40028800   10.99106400    4.80985900
 H                 -2.99476200   11.56025400    5.66152700
 H                 -2.80506600   10.07021300    4.72585200
 C                 -4.86476700   10.65947100    5.08077900
 H                 -4.90904000   10.02258900    5.97850000
 H                 -5.33910900   10.11125900    4.25533600
 H                 -5.46063100   11.56078400    5.28849800
 C                 -4.00590200   12.97422800    3.47065400
 H                 -4.07742700   13.39570800    4.48087800
 H                 -5.00774200   12.60933400    3.19540300
 C                 -3.59813100   14.06040200    2.49410100
 C                 -3.76732600   13.86572700    1.11055200
 H                 -4.19478200   12.92776000    0.75030100
 C                 -3.42263100   14.85219500    0.18396400
 H                 -3.56228100   14.66588300   -0.88379600
 C                 -2.92005500   16.08051300    0.62730000
 H                 -2.65689500   16.86330100   -0.08830900
 C                 -2.77988100   16.30895100    1.99575600
 H                 -2.41740100   17.27423600    2.35689100
 C                 -3.10709700   15.31241300    2.93493600
 C                 -3.05575600   15.69166200    4.37799000
 C                 -4.27376000   15.96731800    5.00048700
 H                 -5.19944200   15.84553000    4.43672800
 C                 -4.27647100   16.42099200    6.34367600
 H                 -5.21626000   16.64588100    6.85325500
 C                 -3.07213000   16.58353800    6.98788100
 H                 -3.04895900   16.93724700    8.01861800
 C                 -1.84676900   16.28518800    6.32212600
 C                 -0.57056000   16.40803300    6.94598200
 C                 -0.40112100   16.87193400    8.28373500
 H                 -1.27759400   17.14164800    8.87298200
 C                  0.85661500   16.98162100    8.83084400
 H                  0.98914100   17.33642700    9.85565100
 C                  1.97650900   16.63887300    8.03487200
 H                  2.99527300   16.73094900    8.41341600
 C                  1.77315400   16.18231700    6.73191400
 C                  2.99279300   15.88752300    5.92202200
 C                  3.41782800   16.82611500    4.96473900
 H                  2.81499800   17.72090100    4.79388400
 C                  4.59406300   16.62412100    4.23951100
 H                  4.90945400   17.35727100    3.49274000
 C                  5.36165500   15.47862700    4.48050500
 H                  6.28406500   15.30744200    3.91876200
 C                  4.95090400   14.55093200    5.44204400
 H                  5.53590000   13.64845000    5.63342700
 C                  3.77014800   14.73628000    6.17590400
 C                  3.34574800   13.72217600    7.23089300
 H                  3.68355400   14.08763700    8.21523600
 H                  2.23760800   13.70461500    7.28696000
 C                  5.00442100   10.40845900    8.05170900
 H                  4.47058800    9.64354900    7.46557600
 H                  5.25957400    9.96092900    9.02555900
 H                  5.94174200   10.65222400    7.52462900
 C                  4.16459600   11.66482700    8.26097800
 H                  3.22101500   11.39316700    8.78497600
 H                  4.70512100   12.34705400    8.93775400
 C                  3.22995500   11.64447100    5.96530400
 H                  3.04214000   12.35108200    5.14194800
 H                  3.91915600   10.88226300    5.56329900
 C                  1.91299400   10.97417000    6.37590000
 H                  2.08393100   10.12839900    7.06141600
 H                  1.38645100   10.59351700    5.48702100
 H                  1.23419500   11.68451200    6.87099400
 C                 -0.45337600   13.61709500    5.34647500
 O                 -0.77669200   13.24078100    6.40155100
 O                 -0.68474400   12.12635000    4.22040100
 H                 -0.15366300   12.27732500    3.42037000
 H                 -1.84633900   12.10717900    3.87239700

93
TS15Mn
 O                  1.52484100   -0.27238300   -2.28020400
 O                 -1.72871800    0.53173700   -2.05067800
 O                 -0.29261500   -3.04832700    0.35992200
 N                 -4.19098700   -2.84982900   -0.66313200
 N                 -1.19406500    0.20879700    1.84526600
 N                  1.39455600    0.27272800    1.65385100
 N                  4.15342900   -3.15494800   -0.47222500
 C                  4.00176600   -0.66603200   -0.37934200
 C                 -0.53395600    0.19422200    3.04811400
 C                  1.74567900    0.36005800    4.07178000
 H                  1.31026000    0.33692000    5.07041100
 C                  3.11474600    0.49570600    3.91092500
 H                  3.78076400    0.57674000    4.77189600
 C                 -3.93189800   -1.89441100    0.40994600
 H                 -2.93168100   -2.05020400    0.86803300
 H                 -4.66206000   -2.07471800    1.21668200
 C                 -0.15444300   -1.88217100    0.33649500
 C                  3.37092100    0.47654800    0.15641300
 C                 -2.59843000    0.12329700    4.30203300
 H                 -3.14653500    0.06226800    5.24417100
 C                  1.04758700   -0.18595400   -1.21315600
 C                 -3.45542100    1.90454700    0.22734100
 H                 -2.87579300    2.67138200    0.74497300
 C                 -3.34057800    0.56554900    0.63996100
 C                  4.08832300    1.79939600   -1.75152300
 H                  4.11545100    2.75393800   -2.28385200
 C                 -4.87419300   -0.08744800   -1.11073500
 H                 -5.41765500   -0.87822800   -1.63286300
 C                 -1.14147900    0.31109100   -1.05482000
 C                  4.67564900   -0.54884300   -1.60279000
 H                  5.15641300   -1.43846700   -2.01586900
 C                 -2.55822800    0.29184500    1.88174900
 C                 -4.26844900    2.24495700   -0.85503900
 H                 -4.33447000    3.28588200   -1.18140100
 C                  0.90959600    0.26744200    2.94442400
 C                  3.42188100    1.70166000   -0.52731500
 H                  2.92902600    2.57334100   -0.09047200
 C                 -4.05372400   -0.44766900   -0.03144000
 C                  4.71859900    0.67002300   -2.28732600
 H                  5.24533900    0.73757300   -3.24330900
 C                  3.27823800   -4.25533100   -2.54057100
 H                  3.69559400   -5.24581000   -2.29639400
 H                  4.00488500   -3.72841600   -3.18044100
 H                  2.35776700   -4.41894400   -3.12454800
 C                  3.61181200    0.53781400    2.60010800
 H                  4.67919700    0.66129400    2.40831900
 C                  3.94680200   -1.98405100    0.37345000
 H                  4.72963500   -1.97080400    1.14990500
 H                  2.98069100   -2.04310300    0.92178600
 C                  2.75067200    0.42074600    1.51108700
 C                 -4.48304100   -4.19023800   -0.14614700
 H                 -3.73608100   -4.49313800    0.62192700
 H                 -4.37245100   -4.90146200   -0.97879200
 C                  6.07405900   -4.25027900    0.68241500
 H                  6.69984900   -4.18108500   -0.22221700
 H                  6.29672400   -3.37711100    1.31710700
 H                  6.36824600   -5.15217600    1.24350900
 C                  4.59747900   -4.31842900    0.30228600
 H                  4.43533100   -5.21478500   -0.31504300
 H                  3.97320600   -4.45277100    1.21426200
 C                 -4.98383200    1.24395800   -1.52224600
 H                 -5.62596400    1.49957400   -2.36979000
 C                 -3.27301800    0.23546400    3.07775900
 H                 -4.36199100    0.29681000    3.03948900
 C                 -1.21367100    0.13287300    4.27956100
 H                 -0.64865000    0.09073400    5.21021000
 C                 -3.11623700   -2.85138800   -1.66748400
 H                 -2.25091900   -3.45253800   -1.31965800
 H                 -2.75115300   -1.81783500   -1.76500100
 C                 -5.89561600   -4.31899500    0.41776800
 H                 -6.06158600   -3.64623100    1.27478800
 H                 -6.07715200   -5.34910500    0.76520100
 H                 -6.64123400   -4.07436000   -0.35621300
 C                 -3.58406200   -3.33617800   -3.03607200
 H                 -2.74682300   -3.31441700   -3.75298200
 H                 -4.38864000   -2.69032400   -3.42424800
 H                 -3.96467700   -4.37027600   -3.00315000
 C                  2.96716600   -3.43518100   -1.29281900
 H                  2.17795500   -3.93384700   -0.68980700
 H                  2.54666300   -2.46772900   -1.60467100
 H                 -0.36142600    1.85093100   -0.13820100
 O                 -0.32999400    3.17778800   -0.26338600
 C                  0.48722800    3.81800100    1.30640800
 O                 -0.31536500    3.57235500    2.15060900
 O                  1.54085200    4.27461300    0.97351100
 C                  0.31361400    3.44783200   -1.47139000
 H                  1.28692300    3.94482200   -1.31158600
 H                  0.48303500    2.52983700   -2.06136000
 C                 -0.53891400    4.38777900   -2.29542300
 F                  0.06038500    4.68745100   -3.47181300
 F                 -0.75906500    5.55838800   -1.65488800
 F                 -1.75136300    3.87342600   -2.59020900
 Mn                 0.00579200   -0.12312300    0.23425100

94
TS16Mn
 Mn                -0.24915600   14.34204000    4.06606000
 O                  1.13735800   16.33209300    2.38819900
 O                  1.90384300   12.36940800    3.67507700
 O                 -0.98167700   12.72817200    1.70942300
 N                 -2.80106900   17.49341900    1.90525200
 N                 -1.99533000   15.49666100    4.43363300
 N                  0.32805400   15.40328000    5.79836100
 N                  5.12175000   16.33680500    4.50475900
 C                  0.57518200   15.56474600    3.05051300
 C                  1.13257300   13.19401100    3.92818600
 C                 -0.81445600   13.41820700    2.62339600
 C                 -4.73800800   19.04349000    2.27747500
 H                 -4.19064100   19.99896700    2.25307700
 H                 -4.79949000   18.70902000    3.32482800
 H                 -5.76068300   19.23926600    1.91823600
 C                 -4.08395400   17.98242500    1.39919100
 H                 -4.75273200   17.10673900    1.33484600
 H                 -3.98964000   18.37083800    0.35995700
 C                 -1.80579700   18.50983700    2.24900100
 H                 -0.96770800   17.98787000    2.73839500
 H                 -2.24247300   19.17080700    3.01415000
 C                 -1.26983400   19.35348600    1.08622000
 H                 -0.52707200   20.07930200    1.45610800
 H                 -2.07505200   19.91966700    0.59014200
 H                 -0.77580000   18.72525900    0.32700900
 C                 -2.27875100   16.40882700    1.08788100
 H                 -1.22820700   16.24390000    1.37170300
 H                 -2.26999800   16.65482000    0.00510100
 C                 -3.02323300   15.10111200    1.27284200
 C                 -3.33038700   14.30922600    0.15734000
 H                 -3.07214700   14.68141700   -0.83817100
 C                 -3.95287000   13.06447300    0.29306900
 H                 -4.17758700   12.46812100   -0.59492000
 C                 -4.29316100   12.59157100    1.56423200
 H                 -4.78231200   11.62183600    1.68371400
 C                 -4.01041800   13.37255700    2.68714100
 H                 -4.27626600   13.01305300    3.68426600
 C                 -3.36593900   14.61558200    2.55511400
 C                 -3.18549600   15.43226900    3.79018900
 C                 -4.33923800   16.04216900    4.31357900
 H                 -5.27964900   15.92825500    3.77438200
 C                 -4.26301800   16.77910800    5.48628400
 H                 -5.14895100   17.25428800    5.91122500
 C                 -3.02312000   16.90300400    6.11068000
 H                 -2.93045200   17.46484600    7.03827900
 C                 -1.91199900   16.25425800    5.56388400
 C                 -0.59396400   16.30964300    6.22041100
 C                 -0.31831900   17.22842900    7.23944900
 H                 -1.06689600   17.96100500    7.53606400
 C                  0.92473600   17.20309100    7.86434500
 H                  1.16220400   17.91308200    8.65869200
 C                  1.84518900   16.24089000    7.46530700
 H                  2.81952700   16.15362500    7.94684600
 C                  1.52219200   15.34964800    6.43154800
 C                  2.51515200   14.28179000    6.11700500
 C                  2.37412400   13.04914500    6.78346400
 H                  1.50821500   12.90283100    7.43254600
 C                  3.33023800   12.04691100    6.61731900
 H                  3.21417800   11.09126400    7.13477900
 C                  4.43820000   12.27531100    5.79053300
 H                  5.19272300   11.49564500    5.65637800
 C                  4.57812800   13.49856000    5.13183900
 H                  5.43909900   13.68425800    4.48541700
 C                  3.62479300   14.51863100    5.28096800
 C                  3.76542900   15.80027600    4.48482600
 H                  3.51230800   15.57149800    3.43608700
 H                  3.01010900   16.54068000    4.82616400
 C                  6.78405300   17.70134800    3.22028900
 H                  7.20918000   18.22590100    4.09046200
 H                  6.86606200   18.37734200    2.35392200
 H                  7.39636400   16.80647800    3.02226800
 C                  5.32376900   17.32012100    3.43910200
 H                  4.72905000   18.24435400    3.62732700
 H                  4.92570500   16.87849800    2.51057200
 C                  5.52546800   16.80963200    5.84218000
 H                  5.55621300   17.91724700    5.86174800
 H                  4.74678400   16.51733900    6.56534400
 C                  6.86215600   16.23734700    6.31037000
 H                  6.80953700   15.13867500    6.37386000
 H                  7.11943300   16.62760400    7.30965300
 H                  7.68068600   16.49781500    5.62230700
 H                 -1.00176600   13.02474200    5.00205400
 H                 -1.28426000   13.36086400    5.84851900
 C                 -3.31990000   13.39147600    6.77992000
 C                 -3.74587800   11.93803000    6.79345200
 H                 -3.87492100   13.91716500    7.57304100
 H                 -3.61644100   13.81128500    5.80589800
 O                 -1.94703700   13.49226800    7.00334100
 F                 -3.49013300   11.34100600    7.97582400
 F                 -3.10639400   11.21421900    5.84486400
 F                 -5.07095800   11.81399900    6.55515400
 C                 -1.41364400   14.18031000    8.55094800
 O                 -2.37282200   14.66358100    9.08716600
 O                 -0.23725100   13.95680000    8.61618400

85
TS17Mn
 O                  1.62352300   -1.39067000   -2.21035500
 O                 -1.74549400   -1.66732700   -1.84619500
 O                  0.31820600   -1.15238400    1.94617500
 N                 -3.98263200   -2.32274300    1.80389200
 N                 -1.41153800    1.67852600    0.30802600
 N                  1.21146000    1.90233300    0.01757600
 N                  4.61246000   -1.57087100    0.95072100
 C                  4.04168000    0.09814000   -0.80927800
 C                 -0.82112800    2.66703300    1.03430300
 C                  1.36569100    3.81646000    1.48961500
 H                  0.87334500    4.51306200    2.16594900
 C                  2.72897600    3.93167800    1.23985900
 H                  3.32032600    4.71218900    1.72202900
 C                 -3.86056000   -0.90108400    1.50519500
 H                 -2.88394400   -0.49400400    1.84781600
 H                 -4.62724900   -0.35594700    2.08038600
 C                  0.17298000   -0.54558200    0.96700700
 C                  3.20703800    1.15027500   -1.24258500
 C                 -2.93515600    3.38418400    1.94506100
 H                 -3.52556900    4.03627800    2.59126000
 C                  1.07907400   -0.63060300   -1.52080600
 C                 -3.67011900    0.91210800   -1.87276900
 H                 -3.22845800    1.82781400   -2.27253700
 C                 -3.47899000    0.59555900   -0.51691300
 C                  3.78176600    0.69686800   -3.55975800
 H                  3.67624900    0.92792100   -4.62260500
 C                 -4.79960700   -1.40605900   -0.80651000
 H                 -5.22757200   -2.31634000   -0.38131700
 C                 -1.19576800   -0.81662700   -1.27710600
 C                  4.73240500   -0.64492900   -1.77630400
 H                  5.36564400   -1.46823400   -1.43901700
 C                 -2.76193100    1.57283800    0.34961000
 C                 -4.41457200    0.06551500   -2.69629200
 H                 -4.54926600    0.31129200   -3.75251900
 C                  0.63302700    2.80198800    0.85976400
 C                  3.08979500    1.45096100   -2.60989000
 H                  2.45042900    2.28114400   -2.91913700
 C                 -4.05131600   -0.57052500    0.03430200
 C                  4.60441500   -0.35404000   -3.13817200
 H                  5.14940500   -0.95173200   -3.87372800
 C                  3.98203500   -3.94344800    0.47529500
 H                  4.58374400   -4.35467600    1.30194800
 H                  4.59558200   -3.97208200   -0.43984800
 H                  3.11560400   -4.60963100    0.33258200
 C                  3.31130700    3.03812300    0.34560300
 H                  4.37076500    3.09934300    0.09337400
 C                  4.18911900   -0.20400300    0.67232100
 H                  4.94104800    0.48766800    1.08703400
 H                  3.23782600    0.04308200    1.19273500
 C                  2.53234100    2.03778300   -0.25371300
 C                 -4.33024100   -2.56617500    3.20762700
 H                 -3.68707900   -1.96452500    3.88839200
 H                 -4.10907200   -3.62115000    3.42868300
 C                  6.68375000   -1.16583200    2.28054700
 H                  7.30119400   -1.70601500    1.54463100
 H                  6.72940900   -0.09124700    2.03948700
 H                  7.13084100   -1.30087100    3.27878900
 C                  5.25270300   -1.69562900    2.26438500
 H                  5.27110900   -2.76400600    2.52703800
 H                  4.64877000   -1.19212300    3.05235800
 C                 -4.97993000   -1.09641200   -2.15816300
 H                 -5.56341700   -1.76692100   -2.79476500
 C                 -3.54323200    2.40717100    1.16226900
 H                 -4.62601700    2.27532200    1.16177100
 C                 -1.55350800    3.52372500    1.86625000
 H                 -1.04830800    4.29529100    2.44476900
 C                 -2.79166500   -3.06624900    1.37179900
 H                 -1.96223300   -2.94362500    2.10169100
 H                 -2.44204900   -2.61196400    0.43281400
 C                 -5.80335300   -2.30408500    3.50819700
 H                 -6.08367400   -1.25546600    3.31653000
 H                 -6.02233300   -2.51770700    4.56700200
 H                 -6.44302800   -2.94694200    2.88197300
 C                 -3.06457800   -4.54623700    1.12498700
 H                 -2.14237300   -5.05172800    0.79494200
 H                 -3.82935500   -4.67441600    0.34179400
 H                 -3.41758200   -5.06054700    2.03352000
 C                  3.50879800   -2.52207200    0.76069900
 H                  2.82377000   -2.51240400    1.63589300
 H                  2.91442800   -2.17052300   -0.09595900
 H                 -0.26830800    1.21188300   -1.95029200
 C                 -0.47657600    2.05681000   -3.33403700
 O                 -0.49577800    1.19538200   -4.15170700
 O                 -0.52210100    3.18241400   -2.95395200
 Mn                -0.05974800    0.37172800   -0.57202700

84
TS18Mn
 Mn                -0.70312800   14.21229900    4.94329900
 O                  0.88968000   14.01992700    2.48652500
 O                  0.37434700   11.80440200    6.25621400
 O                 -2.27658500   12.18747900    3.49335400
 N                 -2.16899800   17.68495400    2.09671400
 N                 -2.04884800   15.68927000    5.19287300
 N                  0.34132200   15.46522500    6.13868700
 N                  3.80855000   17.22725000    3.63146900
 C                  0.30566500   14.19413800    3.49195300
 C                 -0.04568800   12.77922900    5.75580900
 C                 -1.74493000   13.05676200    4.06185900
 C                 -3.85709600   19.33696600    1.30173500
 H                 -3.25362300   20.22230900    1.55985700
 H                 -4.51256100   19.11134900    2.15857900
 H                 -4.48875100   19.60611200    0.43948200
 C                 -2.99029300   18.12613000    0.96695200
 H                 -3.65083900   17.28927900    0.69119300
 H                 -2.36429400   18.33696200    0.06983700
 C                 -1.01210600   18.55541300    2.33474800
 H                 -1.31113800   19.59057800    2.11051000
 H                 -0.18430700   18.31110600    1.63027000
 C                 -0.50879200   18.48901400    3.77263900
 H                  0.37657300   19.13149900    3.90224700
 H                 -0.22607400   17.46412400    4.05863800
 H                 -1.29217900   18.82745800    4.46813200
 C                 -1.74907800   16.28643700    1.97549800
 H                 -1.03721600   16.08221000    2.78746900
 H                 -1.21159100   16.10343500    1.01904900
 C                 -2.88828300   15.29855000    2.09671400
 C                 -3.29085100   14.55614700    0.97713800
 H                 -2.74813800   14.69146700    0.03678500
 C                 -4.37591900   13.67287500    1.03080700
 H                 -4.66809700   13.11097500    0.13972300
 C                 -5.08665600   13.52683500    2.22484300
 H                 -5.94061400   12.84682400    2.28231700
 C                 -4.69091200   14.24757700    3.35518600
 H                 -5.22364500   14.11605700    4.30032500
 C                 -3.58608500   15.11524800    3.31682300
 C                 -3.25178600   15.88744000    4.54697800
 C                 -4.19696900   16.79917800    5.00406600
 H                 -5.13571400   16.89472300    4.45527900
 C                 -3.92955200   17.61289100    6.12053000
 H                 -4.66657200   18.33144900    6.48413400
 C                 -2.68048900   17.50421100    6.70855000
 H                 -2.40813600   18.14758300    7.54540800
 C                 -1.75187400   16.56551600    6.22449500
 C                 -0.42079300   16.42602500    6.75919300
 C                  0.08961500   17.21790300    7.81064100
 H                 -0.54900500   17.96111000    8.28774800
 C                  1.39312700   17.04086700    8.23439100
 H                  1.80307700   17.63271500    9.05534300
 C                  2.19566900   16.11093400    7.54476800
 H                  3.25039900   15.98476300    7.79401000
 C                  1.66117600   15.37220500    6.49426400
 C                  2.60701300   14.52351600    5.70671800
 C                  3.09518100   13.32374700    6.25600300
 H                  2.68715800   12.97101100    7.20496700
 C                  4.07974600   12.58228300    5.59865500
 H                  4.43914600   11.64619600    6.03417500
 C                  4.60703600   13.04898600    4.38745600
 H                  5.38142000   12.47836200    3.86758000
 C                  4.14543700   14.25347100    3.85132400
 H                  4.57015200   14.64152500    2.92161600
 C                  3.14634100   15.00342700    4.49231200
 C                  2.69472300   16.30564900    3.85849600
 H                  2.25654000   16.07242600    2.87641700
 H                  1.88097100   16.75375100    4.45841200
 C                  4.72507600   19.03241500    2.17198400
 H                  5.04912000   19.71990100    2.96958500
 H                  4.48118900   19.64281100    1.28786900
 H                  5.57410800   18.37622500    1.91796000
 C                  3.51156500   18.20376000    2.58126100
 H                  2.67841600   18.88587100    2.86110600
 H                  3.15461800   17.63211100    1.70834000
 C                  4.33343900   17.79580400    4.87875800
 H                  4.49039400   16.95220400    5.57163800
 H                  5.33190200   18.21933700    4.67966000
 C                  3.45907300   18.85659300    5.56094200
 H                  3.38016600   19.77264700    4.95328300
 H                  3.89701700   19.13657100    6.53291500
 H                  2.44029100   18.48380900    5.75067100
 C                 -2.22967300   13.56760700    6.99929900
 O                 -1.81309700   14.21007700    7.92736900
 O                 -3.06807500   12.78716400    6.62722400

96
TS19Mn
 Mn                 4.15893500    5.84586600    3.80571900
 O                  2.51019100    7.63749500    5.46335800
 N                  5.28468000    4.65471400    2.53866900
 O                  2.06563800    6.55896800    1.86731100
 O                  2.47937400    3.88641600    5.24367800
 N                  6.03454500    5.93651100    4.66445900
 N                  5.44903000    2.85672000    8.04782200
 C                  4.84468700    3.75774800    1.62508600
 N                  5.28442100    0.96479300    2.95111900
 C                  7.03314200    5.69397100    3.76772900
 C                  3.44948400    3.23034500    1.70933300
 C                  6.35757400    6.49505400    5.85579200
 C                  6.61923700    4.91408800    2.59659000
 C                  5.70172100    3.21311400    0.66253100
 H                  5.29496100    2.51005100   -0.06439900
 C                  7.65451900    6.95488600    6.12055300
 H                  7.86462500    7.41261200    7.08843800
 C                  5.35714400    6.52063400    6.96019200
 C                  7.52695900    4.37508400    1.67757500
 H                  8.58907500    4.60387500    1.75674800
 C                  7.05452500    3.54349200    0.66780800
 H                  7.73609200    3.12588200   -0.07535100
 C                  8.34705100    6.12640900    3.98256400
 H                  9.11366100    5.94624100    3.22927400
 C                  3.24897300    4.54570300    4.66213400
 C                  2.46021800    3.64348700    0.80518700
 H                  2.69032000    4.42523200    0.08104100
 C                  3.16022300    2.21498200    2.65257100
 C                  1.17641700    3.08858100    0.84862600
 H                  0.41332300    3.43163300    0.14525500
 C                  8.65637900    6.80085700    5.16123500
 H                  9.66801500    7.16891700    5.34318300
 C                  4.22056800    1.71651200    3.61369800
 H                  4.70003200    2.58271400    4.09552400
 H                  3.72564700    1.14292100    4.42554100
 C                  6.45248700    0.81733200    3.81994500
 H                  6.23254000    0.19364900    4.71592900
 H                  6.68894000    1.82361400    4.20397700
 C                  5.73520600    4.02431600    7.21515700
 H                  5.50620800    3.83882100    6.14400800
 H                  6.82230200    4.20564300    7.24945900
 C                  0.87675600    2.10225900    1.79301800
 H                 -0.12349000    1.66326800    1.83505100
 C                  2.89531000    6.21385600    2.60783300
 C                  1.86819900    1.67206300    2.68225100
 H                  1.64133200    0.89491500    3.41762700
 C                  3.24677300    6.96512700    4.86872000
 C                  4.83832000    7.73942600    7.41807200
 H                  5.08955800    8.65325200    6.87604000
 C                  5.05751000    5.31555500    7.64489000
 C                  6.59020200    1.93255400    8.01994300
 H                  7.48767600    2.52275600    8.26730300
 H                  6.74912600    1.53117000    6.99260100
 C                  7.67997700    0.25973700    3.10653100
 H                  7.55142900   -0.79422500    2.81315200
 H                  7.90321900    0.84598100    2.20021200
 C                  4.83388500   -0.25894800    2.28388700
 H                  5.64689000   -0.61070800    1.62818900
 H                  4.00408100    0.02254600    1.61473700
 C                  3.98191900    7.77913400    8.52255200
 H                  3.56656100    8.73265700    8.85815200
 C                  6.49613400    0.76304100    8.99347100
 H                  5.70497900    0.05031700    8.71465200
 H                  6.30192700    1.11775100   10.01883700
 C                  3.66323800    6.59223400    9.18868500
 H                  3.00052300    6.60984000   10.05815300
 C                  4.20848500    5.37612200    8.75702400
 H                  4.00428100    4.45685600    9.30725100
 C                  4.16491400    2.22395000    7.69235000
 H                  3.56118200    2.96836000    7.15556100
 H                  4.33306000    1.39531900    6.97218200
 C                  4.96852900    7.66744400    3.02502500
 O                  5.03972700    8.62310700    3.80623000
 O                  5.43934900    7.78769800    1.81290600
 H                  5.39445200    7.00452100    0.96151700
 C                  6.94862900    7.89783400   -1.40193800
 C                  6.90151800    6.67108700   -0.50101100
 H                  7.37434200    5.85246300   -1.07954000
 H                  7.57196900    6.89905900    0.35246100
 O                  5.62098300    6.36063700   -0.10988400
 F                  6.49614200    9.01631400   -0.79598500
 F                  6.20148700    7.74613400   -2.52387100
 F                  8.21499700    8.16202000   -1.81523000
 C                  4.53357700    5.46280200   -1.71503100
 O                  3.46815700    5.94026100   -1.54466900
 O                  5.38155700    4.80220700   -2.20098900
 H                  8.55338100    0.31217900    3.77598900
 H                  7.45036500    0.21184800    8.99281300
 C                  3.34453300    1.72084000    8.88035900
 H                  2.39154500    1.29897500    8.51892200
 H                  3.85977000    0.93844000    9.45485700
 H                  3.10639300    2.54529000    9.57158500
 C                  4.38194400   -1.40822800    3.19456100
 H                  4.03828900   -2.25854100    2.58300600
 H                  5.20270000   -1.76846400    3.83606500
 H                  3.54706000   -1.10724300    3.84795500

97
TS20Mn
 Mn                 0.49242500    1.12267100    0.18893500
 O                  2.86351900    0.89399700    1.93037800
 N                 -1.12738900    1.26983500   -1.13176800
 O                  1.00326100    3.92413500    0.94661100
 O                 -0.96693500    0.89409600    2.76613700
 N                  0.38269500   -0.82269000   -0.58485100
 N                 -1.27760700   -3.38768100    1.20206600
 C                 -2.00586600    2.29123200   -1.26986500
 N                 -4.79594200    1.58747400    0.35396900
 C                 -0.21299500   -0.84054300   -1.80830500
 C                 -2.15393100    3.29206300   -0.17778100
 C                  1.03369700   -1.93326500   -0.16487900
 C                 -1.08524700    0.30996100   -2.09644900
 C                 -2.80508500    2.42186100   -2.41324600
 H                 -3.49612200    3.26267600   -2.47779400
 C                  1.24705500   -3.02233400   -1.02228900
 H                  1.79868400   -3.88476000   -0.64767300
 C                  1.47367900   -2.03567100    1.25145400
 C                 -1.85969900    0.39250500   -3.25918700
 H                 -1.79750000   -0.38586300   -4.01806500
 C                 -2.71472300    1.47623200   -3.43164600
 H                 -3.32303400    1.56507700   -4.33354700
 C                 -0.04566000   -1.90632500   -2.69744800
 H                 -0.51204100   -1.88233200   -3.68109200
 C                 -0.47822500    0.90518400    1.71811000
 C                 -1.66586200    4.59347300   -0.36719000
 H                 -1.15286900    4.84000500   -1.29993600
 C                 -2.84330700    2.95612500    1.01024900
 C                 -1.79105900    5.55261700    0.64204700
 H                 -1.39158800    6.55821700    0.49079100
 C                  0.73435800   -2.99510700   -2.31409800
 H                  0.90217800   -3.82618800   -3.00137100
 C                 -3.55998700    1.62713500    1.14486900
 H                 -2.91418200    0.81835300    0.77437600
 H                 -3.74975200    1.41741400    2.21901600
 C                 -5.26228200    0.20410400    0.17816100
 H                 -6.34907600    0.22566500    0.00766100
 H                 -5.10682800   -0.38305900    1.10937900
 C                 -0.96910200   -2.17441600    1.95750400
 H                 -1.55612400   -2.07612700    2.89467700
 H                 -1.26593300   -1.33343100    1.31362300
 C                 -2.40751400    5.20946700    1.84869600
 H                 -2.49582200    5.94607400    2.65123400
 C                  0.70968500    2.85560900    0.61445100
 C                 -2.93406800    3.92367300    2.02143000
 H                 -3.44723300    3.66674300    2.95226100
 C                  1.96552200    0.88905900    1.20100300
 C                  2.83455700   -2.18756900    1.55348200
 H                  3.55744800   -2.19977300    0.73703200
 C                  0.50775500   -2.08602900    2.28542300
 C                 -2.62492400   -3.33171900    0.63421500
 H                 -2.71673700   -2.34723400    0.15055800
 H                 -3.41357900   -3.36100500    1.41937600
 C                 -4.59299800   -0.49066100   -1.00222100
 H                 -4.85559400    0.01475000   -1.94407600
 H                 -3.49651100   -0.48014200   -0.90833800
 C                 -5.83714600    2.48130500    0.86931100
 H                 -6.33523800    2.04633700    1.76478800
 H                 -5.34799300    3.40687600    1.20835500
 C                  3.25980700   -2.29019400    2.88106800
 H                  4.32525100   -2.38586800    3.10430600
 C                 -2.89819800   -4.41641400   -0.40238400
 H                 -2.94922000   -5.42198200    0.04434900
 H                 -2.11221800   -4.42074900   -1.17532400
 C                  2.31847000   -2.25803500    3.91438600
 H                  2.64122700   -2.32658900    4.95637700
 C                  0.95360500   -2.17569800    3.61085200
 H                  0.21353800   -2.21014500    4.41519400
 C                 -0.92632100   -4.63870900    1.87960500
 H                  0.14101800   -4.57728400    2.14857100
 H                 -1.00766500   -5.45545700    1.14478200
 C                  1.54769500    1.63374600   -1.47284600
 O                  3.15020400    1.95389200   -1.15428200
 O                  1.30250800    1.93304900   -2.58869400
 H                  3.54824700    2.24959100   -1.99988400
 H                  3.67812000    1.00439200   -0.88547200
 C                  6.53177500    0.59302200   -0.42601400
 C                  5.40058900   -0.20952600    0.18840300
 H                  5.18885000    0.19866300    1.18829100
 H                  5.73517800   -1.25453700    0.27799500
 O                  4.26224700   -0.14134200   -0.62307200
 F                  6.86420600    0.14005800   -1.65368000
 F                  6.20027000    1.89674000   -0.57316800
 F                  7.64041300    0.54387600    0.33860800
 C                  4.04298600   -1.29222300   -1.79083200
 O                  4.66631500   -2.29494700   -1.51821000
 O                  3.28762700   -0.82460600   -2.61157300
 H                 -4.91509600   -1.54243700   -1.06847700
 H                 -3.86535000   -4.22441600   -0.89386300
 C                 -6.87410700    2.84551000   -0.18924300
 H                 -7.41501500    1.96065300   -0.56211900
 H                 -7.62060300    3.53975100    0.22958300
 H                 -6.38665600    3.33339000   -1.04899200
 C                 -1.74363600   -4.99180100    3.12842700
 H                 -2.81325600   -5.11912200    2.89497900
 H                 -1.38012100   -5.93943200    3.55837800
 H                 -1.65454100   -4.21590200    3.90596000

97
TS21Mn
 Mn                 0.52540300    1.13740000    0.11695500
 O                  2.87364600    0.87549900    1.88075400
 N                 -1.09535500    1.31762400   -1.18665400
 O                  1.04426000    3.94668400    0.83382800
 O                 -0.89969900    0.93718200    2.71061300
 N                  0.38715900   -0.80271100   -0.65638800
 N                 -1.37159700   -3.35916500    1.30226600
 C                 -1.97282900    2.34451400   -1.32825000
 N                 -4.77990800    1.47556100    0.34714700
 C                 -0.24374000   -0.79818700   -1.90042500
 C                 -2.16655300    3.29325700   -0.19233400
 C                  1.00884100   -1.94117200   -0.25273700
 C                 -1.04918900    0.34271900   -2.18324600
 C                 -2.72963200    2.53616500   -2.48265500
 H                 -3.42490200    3.37513500   -2.53165100
 C                  1.18695900   -3.04004400   -1.09270800
 H                  1.69687000   -3.92518400   -0.71076500
 C                  1.46710800   -2.05594800    1.16058800
 C                 -1.78589900    0.51589700   -3.38893600
 H                 -1.70121400   -0.22962500   -4.18053900
 C                 -2.60477000    1.61076500   -3.55159300
 H                 -3.17324000    1.74868100   -4.47447900
 C                 -0.08768800   -1.90174900   -2.78650000
 H                 -0.55269700   -1.86807700   -3.77254100
 C                 -0.43262000    0.93289800    1.64925000
 C                 -1.72084600    4.61826100   -0.31864900
 H                 -1.20980300    4.91868600   -1.23674000
 C                 -2.84702700    2.89157000    0.98237800
 C                 -1.88307000    5.53453400    0.72530400
 H                 -1.51527300    6.55785200    0.61548200
 C                  0.64813200   -3.00224300   -2.40312400
 H                  0.78153800   -3.84650300   -3.08378800
 C                 -3.50772000    1.52996200    1.07940600
 H                 -2.84456000    0.77312400    0.63806800
 H                 -3.63972100    1.25898500    2.14877500
 C                 -5.17935500    0.08640600    0.08512000
 H                 -6.27074300    0.06194900   -0.05384800
 H                 -4.96597100   -0.55722500    0.96680900
 C                 -0.96020200   -2.10903200    1.94119800
 H                 -1.51190100   -1.89580800    2.88139500
 H                 -1.21730800   -1.30726100    1.23438300
 C                 -2.49330800    5.12522500    1.91427200
 H                 -2.60851200    5.82526800    2.74589100
 C                  0.75075700    2.86772800    0.52460100
 C                 -2.97382700    3.81497600    2.03120100
 H                 -3.47473200    3.50144200    2.95169300
 C                  1.98593400    0.88373400    1.13382200
 C                  2.83241000   -2.22954400    1.43514700
 H                  3.53733400   -2.23808300    0.60241200
 C                  0.52897800   -2.08104500    2.22138700
 C                 -2.72004100   -3.25274200    0.74649900
 H                 -2.74845200   -2.31107400    0.17746500
 H                 -3.49678800   -3.15469700    1.53878000
 C                 -4.51151000   -0.48562500   -1.16045000
 H                 -4.82168000    0.07773700   -2.05401900
 H                 -3.41430700   -0.43102400   -1.09327500
 C                 -5.83999500    2.26708500    0.97493000
 H                 -6.27382900    1.73910400    1.85448900
 H                 -5.38450700    3.18984200    1.36458500
 C                  3.28845900   -2.35160600    2.75133000
 H                  4.35744500   -2.46781500    2.94838400
 C                 -3.08944000   -4.40077500   -0.18734700
 H                 -3.20115000   -5.35831700    0.34584300
 H                 -2.31990000   -4.52631800   -0.96674400
 C                  2.37420400   -2.30633200    3.80836400
 H                  2.72008500   -2.38679000    4.84231000
 C                  1.00543300   -2.18514200    3.53601500
 H                  0.28426800   -2.19643600    4.35853100
 C                 -1.10629200   -4.56661100    2.08772700
 H                 -0.03578800   -4.55794300    2.35074500
 H                 -1.24977500   -5.43893900    1.42977100
 C                  1.60237000    1.64014300   -1.54336500
 O                  3.22360200    1.91889400   -1.19105100
 O                  1.39793100    1.96567100   -2.65995100
 H                  3.62807700    2.20453100   -2.03526900
 H                  3.77299900    0.94374900   -0.90600100
 C                  6.58820300    0.62793600   -0.28069000
 C                  5.42559800   -0.20316600    0.22989700
 H                  5.13739900    0.18411200    1.21976100
 H                  5.77878600   -1.24161000    0.33411300
 O                  4.35368000   -0.15161500   -0.66071200
 F                  7.01493200    0.21216900   -1.49348200
 F                  6.25653900    1.93235400   -0.41653100
 F                  7.64226200    0.56825600    0.55944800
 C                  4.32587000   -1.28744200   -1.97278000
 O                  4.91800000   -2.27872700   -1.63023000
 O                  3.70492400   -0.75577500   -2.85420400
 H                 -4.78823500   -1.54315000   -1.30090000
 H                 -4.05019700   -4.18412400   -0.68124900
 C                 -6.94231900    2.65509200   -0.00691500
 H                 -7.45800400    1.77420800   -0.42259400
 H                 -7.70062300    3.27869100    0.49415600
 H                 -6.51749200    3.22762100   -0.84753000
 C                 -1.93885000   -4.75006000    3.36337400
 H                 -3.01559100   -4.82952000    3.14142500
 H                 -1.63528000   -5.67516600    3.88039100
 H                 -1.79758300   -3.91273700    4.06585900

82
1ReCl
 Re                 5.28266300    6.55510200    5.55246100
 Cl                 7.11590500    7.43757200    4.08006800
 O                  3.10653500    5.28147200    7.32570400
 O                  3.24804000    8.59158200    4.43755000
 O                  5.41226500    8.91553400    7.53877500
 N                  4.79287100    5.84935600    0.26626400
 N                  5.23087400    4.85657000    4.09890700
 N                  6.90207900    5.16681600    6.21416600
 N                  9.85062800    9.13654900    7.53988100
 C                  8.11441000    7.54647800    8.43001800
 C                  6.24552400    3.95300400    4.22751700
 C                  8.33656900    3.36857700    5.48958600
 H                  8.57298700    2.59858100    4.75771200
 C                  9.16750600    3.56170500    6.58880000
 H                 10.05756500    2.94493600    6.72607000
 C                  4.45985200    6.90454000    1.22158700
 H                  4.36452000    7.89893800    0.73534500
 H                  5.29289900    6.98885700    1.93982600
 C                  5.43787100    7.99472900    6.83007300
 C                  7.35337500    6.36022700    8.33103500
 C                  5.38666000    2.63326400    2.39820500
 H                  5.44538700    1.76415600    1.74069800
 C                  3.93034000    5.76160000    6.65266700
 C                  1.99679100    5.39638200    3.74359600
 H                  1.98848300    4.60609300    4.49794800
 C                  3.15457100    5.60157900    2.97602800
 C                  6.05191800    6.99212000   10.28364300
 H                  5.25028700    6.77905600   10.99509800
 C                  2.04613300    7.40542600    1.81196400
 H                  2.07098600    8.20374600    1.06514900
 C                  3.98505800    7.76952000    4.80043200
 C                  7.82539400    8.43479700    9.47245600
 H                  8.40183200    9.36008200    9.52735300
 C                  4.30256000    4.66309000    3.13371700
 C                  0.86676200    6.19565700    3.54665800
 H                 -0.02844800    6.03172400    4.15155600
 C                  7.19951800    4.17124300    5.33216200
 C                  6.32571500    6.09220700    9.24983100
 H                  5.74449300    5.17244000    9.14774200
 C                  3.19320700    6.62183200    2.00101200
 C                  6.81203100    8.16122800   10.39723100
 H                  6.60637900    8.87172100   11.20238600
 C                  8.30996700   10.51510600    6.13942700
 H                  8.29944500   11.23898600    5.30821000
 H                  7.90523600   11.00948900    7.03722100
 H                  7.63792600    9.68861400    5.86204700
 C                  8.82927000    4.54539500    7.51302600
 H                  9.43316100    4.71906600    8.40441000
 C                  9.15122000    7.86544700    7.36310300
 H                  9.87751100    7.03267300    7.30248300
 H                  8.63008700    7.85116700    6.38869900
 C                  7.69179200    5.33721300    7.30229100
 C                  6.14453300    5.98850200   -0.28151200
 H                  6.34484400    7.03134600   -0.61201300
 H                  6.19783200    5.36161700   -1.18647300
 C                 11.35955600    8.33240600    9.36482500
 H                 12.42301700    8.23663000    9.63751800
 H                 10.86014100    8.94592100   10.13153500
 H                 10.91787600    7.32313900    9.39398400
 C                 11.23559500    8.97028300    7.98429500
 H                 11.69582000    9.97160300    8.00970400
 H                 11.82357600    8.37099000    7.25024500
 C                  0.88971100    7.19731200    2.57067000
 H                  0.00931700    7.82348700    2.40514800
 C                  4.36219700    3.56344600    2.26513400
 H                  3.58727500    3.45157600    1.50787700
 C                  6.34284900    2.83655000    3.38919500
 H                  7.15051100    2.11878300    3.51974700
 C                  3.76184200    5.59461200   -0.74171000
 H                  2.82472700    5.35729700   -0.20990900
 H                  4.05473900    4.67875200   -1.28302000
 C                  7.23205100    5.54428100    0.69501800
 H                  8.22689900    5.67804600    0.23873000
 H                  7.11058200    4.48060000    0.95280200
 H                  7.21301700    6.12553400    1.63063300
 C                  3.49736600    6.71952100   -1.75087600
 H                  2.71509300    6.40966600   -2.46315300
 H                  4.40230500    6.96459600   -2.33047400
 H                  3.15090000    7.63986800   -1.25396300
 C                  9.73551800   10.02913600    6.38334900
 H                 10.38467700   10.89783500    6.58050200
 H                 10.12513700    9.54918700    5.45602200

82
1(-)ReCl
 Re                 5.24225500    6.46156900    5.61848000
 Cl                 7.05178000    7.37953900    4.09043200
 O                  3.10806300    5.18409000    7.43047600
 O                  3.13413200    8.42191200    4.48931300
 O                  5.31523000    8.89123800    7.53010900
 N                  4.81558900    5.97238800    0.20359000
 N                  5.23069300    4.76280200    4.19764500
 N                  6.86897400    5.14833900    6.33609400
 N                  9.80778100    9.10694300    7.32983500
 C                  8.07951900    7.61054200    8.38697500
 C                  6.28313800    3.86197600    4.37536300
 C                  8.27561200    3.23646300    5.75825300
 H                  8.51801200    2.42752900    5.06948900
 C                  9.04481600    3.43006600    6.88279600
 H                  9.89867300    2.78145100    7.09216000
 C                  4.49051900    6.84187900    1.33615700
 H                  4.43171600    7.91113200    1.03584300
 H                  5.31445800    6.77468300    2.06364500
 C                  5.36863900    7.94472800    6.85154100
 C                  7.32314600    6.41712900    8.41282100
 C                  5.51338300    2.53189200    2.48741200
 H                  5.61918000    1.67557800    1.81736500
 C                  3.92003300    5.66916300    6.74081700
 C                  1.98310700    5.17874300    3.71435900
 H                  1.97480100    4.37950100    4.46005700
 C                  3.16633800    5.43543400    3.00126300
 C                  6.12006100    7.19684500   10.38028500
 H                  5.35775600    7.03568700   11.14705000
 C                  2.03186600    7.21395400    1.81648100
 H                  2.05786700    8.02854000    1.08700800
 C                  3.90443700    7.62414300    4.84903700
 C                  7.84161600    8.57488300    9.37400700
 H                  8.42231800    9.49856300    9.33480100
 C                  4.33739900    4.52671700    3.19846600
 C                  0.82849700    5.93085200    3.47760300
 H                 -0.08482800    5.72100100    4.04043400
 C                  7.15975700    4.07940600    5.48480100
 C                  6.34793600    6.22177500    9.40384400
 H                  5.76770800    5.29522300    9.40401700
 C                  3.20306700    6.47490300    2.04607600
 C                  6.87790100    8.37272300   10.36760900
 H                  6.71134300    9.14107700   11.12779700
 C                  8.21861800   10.47162300    5.97631100
 H                  8.16587600   11.14414600    5.10432400
 H                  7.90021000   11.03365600    6.86934100
 H                  7.50406100    9.65289300    5.80208000
 C                  8.70221900    4.48342300    7.76693400
 H                  9.26919800    4.66954800    8.68008800
 C                  9.06715300    7.84739100    7.25521600
 H                  9.76591300    6.99112300    7.20340100
 H                  8.49789800    7.79681600    6.30915900
 C                  7.62783400    5.31246900    7.45340300
 C                  6.20175200    6.13385400   -0.24122900
 H                  6.47091800    7.20640600   -0.36782000
 H                  6.28086800    5.67594700   -1.24115200
 C                 11.39336300    8.35074400    9.10559400
 H                 12.46715200    8.24206700    9.32886200
 H                 10.94704500    9.01254400    9.86508900
 H                 10.93116800    7.35541000    9.20631000
 C                 11.21031400    8.92440400    7.70339200
 H                 11.69735600    9.91232100    7.65396900
 H                 11.74206800    8.27348200    6.97000600
 C                  0.85071000    6.94609500    2.51491700
 H                 -0.04734100    7.53727200    2.31701700
 C                  4.43439000    3.43629400    2.33953300
 H                  3.68802400    3.30948100    1.55572200
 C                  6.42554000    2.75154400    3.49446700
 H                  7.25660300    2.06024700    3.63235700
 C                  3.83747200    6.00048200   -0.88558300
 H                  2.85282100    5.74600300   -0.45809500
 H                  4.09668400    5.18215800   -1.57958400
 C                  7.20980500    5.46515300    0.69214500
 H                  8.23280000    5.60486400    0.30446300
 H                  7.01168900    4.38427700    0.76646300
 H                  7.17891900    5.89131400    1.70806000
 C                  3.72010000    7.31176000   -1.67517400
 H                  2.95426100    7.21013200   -2.46177900
 H                  4.67137400    7.57624100   -2.16516800
 H                  3.42484400    8.15437300   -1.02949500
 C                  9.64244400    9.94888200    6.14282600
 H                 10.33165200   10.80253400    6.25124000
 H                  9.94805000    9.41339200    5.21440900

81
2Re
 Re                -0.14653600   -1.10108700   -0.61144400
 O                  0.01107500   -4.12916700   -0.79513800
 O                  1.53453000   -1.05810300   -3.22452400
 O                 -2.35851800   -1.32800300   -2.76865500
 N                  2.72994200    2.03748800    1.20586100
 N                  1.36993100   -1.08228700    0.99775100
 N                 -1.29661200   -1.09739700    1.25771200
 N                 -2.21832400    3.10694500   -0.38401000
 C                 -3.26320300    0.82357100   -0.35612300
 C                  0.87022700   -1.44274800    2.24512700
 C                 -1.21226200   -1.67358100    3.62548400
 H                 -0.62336400   -1.94262800    4.50213200
 C                 -2.58415400   -1.56256400    3.72524800
 H                 -3.09164700   -1.75042800    4.67357700
 C                  2.20918300    1.77338900   -0.13270600
 H                  2.08650900    2.70040300   -0.73036500
 H                  1.19933200    1.33949600   -0.01985300
 C                 -1.58054500   -1.18875400   -1.91221400
 C                 -3.45608200   -0.45813500    0.21912400
 C                  3.11611400   -1.77193200    3.10366800
 H                  3.79768400   -2.05254300    3.90940600
 C                 -0.05209100   -2.96118700   -0.74630500
 C                  4.13136700   -1.37313900   -1.17933400
 H                  4.30058800   -2.38808100   -0.81070000
 C                  3.29004700   -0.51634500   -0.45055800
 C                 -5.31643100   -0.87237200   -1.30534100
 H                 -6.10740300   -1.53304800   -1.66928800
 C                  3.67243300    1.20860900   -2.10869700
 H                  3.50055700    2.22780700   -2.46628900
 C                  0.96929500   -1.03232900   -2.20650800
 C                 -4.10141900    1.21934900   -1.40463400
 H                 -3.94531700    2.21283000   -1.82902600
 C                  2.72771300   -0.99625400    0.84126800
 C                  4.73028500   -0.95088800   -2.37038200
 H                  5.37240000   -1.63564100   -2.93006300
 C                 -0.55875000   -1.41863200    2.39528900
 C                 -4.49002700   -1.28364100   -0.25550000
 H                 -4.63181300   -2.26675200    0.20067200
 C                  3.06379800    0.80237100   -0.91417700
 C                 -5.11738200    0.38419600   -1.88338500
 H                 -5.75440200    0.71969700   -2.70628600
 C                 -0.74781100    2.65106500   -2.35203600
 H                  0.17981300    2.98087900   -2.84660900
 H                 -1.57771700    2.74797700   -3.07026400
 H                 -0.63016200    1.57956800   -2.11883300
 C                 -3.31641300   -1.16194900    2.58158600
 H                 -4.39497500   -1.00661000    2.62892700
 C                 -2.17720800    1.75322000    0.16270900
 H                 -2.22949400    1.77508100    1.26665600
 H                 -1.19172500    1.29382800   -0.05023900
 C                 -2.65414900   -0.92651100    1.38429300
 C                  1.80327800    2.82872300    2.01928100
 H                  1.36578300    3.66809300    1.43610900
 H                  2.38322700    3.28892900    2.83520700
 C                 -4.07143400    3.91066500    1.07824900
 H                 -4.33794300    4.69868000    1.80102300
 H                 -4.77912300    3.95878400    0.23497700
 H                 -4.20541500    2.93928100    1.58138100
 C                 -2.63733600    4.10878700    0.59676700
 H                 -2.55255100    5.09627900    0.11445400
 H                 -1.95083900    4.12640800    1.47494800
 C                  4.49658400    0.34441000   -2.83918100
 H                  4.95707500    0.68625700   -3.76961100
 C                  3.61511800   -1.35074900    1.85119100
 H                  4.68688300   -1.26442600    1.66903300
 C                  1.74967400   -1.79909400    3.29675900
 H                  1.34133100   -2.10316100    4.26003800
 C                  4.11454700    2.51409000    1.23599100
 H                  4.74466200    1.74892500    0.75158400
 H                  4.42234500    2.54612800    2.29472800
 C                  0.68484300    1.98200800    2.62084900
 H                 -0.03062100    2.61667200    3.16863700
 H                  1.09833700    1.23654100    3.31731500
 H                  0.12520700    1.43912100    1.84528600
 C                  4.38263100    3.87591400    0.58342100
 H                  5.44599900    4.14502600    0.69391500
 H                  3.78261400    4.67374600    1.05108200
 H                  4.15215000    3.86219500   -0.49404500
 C                 -1.00296800    3.49128700   -1.10433900
 H                 -1.12220600    4.54517900   -1.40397500
 H                 -0.11166500    3.45487500   -0.44130500

87
2Re-CH3CN
 O                  0.63320100   17.23145400    2.47745000
 O                  2.48533400   13.46521500    3.59716400
 O                 -0.92731600   13.24796700    1.83027400
 N                 -4.65804400   12.01558200    3.25743100
 N                 -2.03851300   15.86253200    4.98313300
 N                  0.36345500   15.86701200    6.25210300
 N                  4.11252000   12.38802300    7.34389800
 C                  0.34217000   16.35611300    3.18592500
 C                  1.52370400   14.02191400    3.94307000
 C                 -0.72296600   13.90040300    2.77187700
 C                 -6.73248700   11.09121600    2.20998500
 H                 -6.58180900   10.06993600    2.59514500
 H                 -6.29294900   11.14257600    1.20053000
 H                 -7.81884600   11.25559700    2.12408400
 C                 -6.11238700   12.14601400    3.12107100
 H                 -6.31060800   13.14207400    2.69292600
 H                 -6.60937100   12.13104800    4.11735900
 C                 -4.24128500   10.88808300    4.09618400
 H                 -4.94354700   10.05886200    3.92394400
 H                 -4.31901600   11.14136600    5.17758700
 C                 -2.82875000   10.41001500    3.76837200
 H                 -2.54854100    9.56188300    4.41380900
 H                 -2.08063200   11.20523600    3.91480700
 H                 -2.77026700   10.08457600    2.71716200
 C                 -4.04587300   13.26850100    3.67832800
 H                 -3.07343000   13.04961600    4.14788700
 H                 -4.64224800   13.76938700    4.47032700
 C                 -3.77132300   14.24737300    2.55067400
 C                 -3.90862900   13.87809800    1.20640200
 H                 -4.28655600   12.87850100    0.98231300
 C                 -3.53585100   14.74832800    0.17671600
 H                 -3.65139400   14.43833700   -0.86541700
 C                 -3.00050800   16.00489400    0.48030000
 H                 -2.69586500   16.68591900   -0.31847500
 C                 -2.86373800   16.39049700    1.81789500
 H                 -2.45634200   17.37292600    2.06903300
 C                 -3.25092700   15.52513400    2.85306700
 C                 -3.19258800   15.99205800    4.27119300
 C                 -4.35305600   16.53431200    4.81451700
 H                 -5.24596900   16.60989000    4.19297300
 C                 -4.35504100   16.95271100    6.16828700
 H                 -5.25881500   17.36607900    6.62164000
 C                 -3.19337900   16.84203000    6.89812800
 H                 -3.17044300   17.17852600    7.93429300
 C                 -2.00963300   16.31966400    6.30312800
 C                 -0.75381400   16.27296700    6.98782000
 C                 -0.61051700   16.63445900    8.35746600
 H                 -1.49320700   16.90334600    8.93712600
 C                  0.62966800   16.64120900    8.95406500
 H                  0.74050700   16.91493000   10.00565100
 C                  1.76330100   16.30916000    8.17148200
 H                  2.77066900   16.35635900    8.58612100
 C                  1.59367700   15.93322800    6.84295000
 C                  2.81919200   15.67876000    6.03091000
 C                  3.10799900   16.55703600    4.96931300
 H                  2.39721400   17.35266100    4.73603000
 C                  4.28590800   16.43115500    4.23213800
 H                  4.49128800   17.11909400    3.40810200
 C                  5.20092300   15.42455100    4.56572600
 H                  6.13097500   15.31732100    4.00101500
 C                  4.92534400   14.55534900    5.62367100
 H                  5.62727900   13.76008300    5.88621200
 C                  3.73653200   14.65646300    6.36477800
 C                  3.46479900   13.68696700    7.50372200
 H                  3.85359600   14.12734900    8.43805700
 H                  2.36805400   13.60368100    7.65270300
 C                  4.99614600   10.38852900    8.56374000
 H                  4.52469300    9.60156800    7.95411500
 H                  5.12427300    9.98568900    9.58103000
 H                  5.99469900   10.59739400    8.14526800
 C                  4.15947800   11.66279000    8.61665200
 H                  3.14160200   11.41845900    8.99618400
 H                  4.60179600   12.35038000    9.35691600
 C                  3.59862300   11.60832900    6.20875000
 H                  3.72239700   12.22405000    5.30572500
 H                  4.25146700   10.73136200    6.07585300
 C                  2.13648300   11.15719600    6.29922400
 H                  1.95753300   10.48992400    7.15803300
 H                  1.85465700   10.61184300    5.38394800
 H                  1.46177100   12.02077200    6.38843100
 N                 -0.82655200   13.33944800    5.67164400
 C                 -1.19373000   12.51525400    6.39999000
 C                 -1.62704500   11.46424400    7.29629600
 H                 -1.11043500   11.57272900    8.26175600
 H                 -2.71419100   11.53385200    7.44985700
 H                 -1.37879200   10.48799600    6.85375400
 Re                -0.16155700   14.89451900    4.33830200

81
2(-)Re
 Re                -0.07771500   -1.28515700   -0.48315000
 O                 -0.24931200   -4.32475200   -0.73622000
 O                  1.58669700   -1.24282200   -3.10864900
 O                 -2.18993300   -1.05230300   -2.75131600
 N                  2.70774800    2.22044700    1.01335400
 N                  1.40293400   -1.04439800    1.05908800
 N                 -1.21605900   -1.00468700    1.32196300
 N                 -2.44143400    3.06534300   -0.60745800
 C                 -3.37651600    0.73855800   -0.38694700
 C                  0.92164100   -1.19207200    2.38092300
 C                 -1.15309600   -1.25930900    3.77580600
 H                 -0.55953100   -1.40392100    4.67999000
 C                 -2.52107700   -1.16476100    3.85859600
 H                 -3.03675800   -1.23449700    4.81888600
 C                  2.23099700    1.81563600   -0.30839700
 H                  2.12371100    2.68192000   -0.99608500
 H                  1.21928000    1.39077100   -0.18388800
 C                 -1.46844800   -1.11465600   -1.83035200
 C                 -3.41879200   -0.53154900    0.24130900
 C                  3.18748000   -1.36919000    3.25862800
 H                  3.88423000   -1.52080800    4.08613300
 C                 -0.18027200   -3.15261500   -0.65121800
 C                  4.19666900   -1.39807200   -1.07286800
 H                  4.36329100   -2.38430600   -0.63162000
 C                  3.33315100   -0.50307200   -0.41669800
 C                 -5.22675400   -1.21225000   -1.25313600
 H                 -5.93874500   -1.97242200   -1.58594400
 C                  3.74366400    1.10434500   -2.18532200
 H                  3.57211700    2.09482100   -2.61737000
 C                  1.03771600   -1.23458900   -2.07323200
 C                 -4.26165400    1.00033200   -1.43783300
 H                 -4.21031900    1.98303800   -1.91087200
 C                  2.77520400   -0.90039500    0.90608200
 C                  4.82529700   -1.05445900   -2.27435400
 H                  5.48731600   -1.77066100   -2.76838100
 C                 -0.48154000   -1.15201500    2.52504100
 C                 -4.34847700   -1.48947400   -0.19975400
 H                 -4.37268700   -2.46543900    0.29259900
 C                  3.11026700    0.78142800   -0.97777500
 C                 -5.18392500    0.04007300   -1.87172000
 H                 -5.86457100    0.27151000   -2.69589100
 C                 -0.80955000    2.50231200   -2.41256200
 H                  0.10282900    2.86590700   -2.91186100
 H                 -1.61455600    2.43576900   -3.16232700
 H                 -0.59924600    1.48197800   -2.04934300
 C                 -3.24937400   -0.92958800    2.65305200
 H                 -4.33141600   -0.78624000    2.67195900
 C                 -2.36365500    1.77223600    0.06894100
 H                 -2.44698300    1.89455700    1.16571900
 H                 -1.36313400    1.32699500   -0.08280000
 C                 -2.59007900   -0.83958600    1.44341000
 C                  1.74683000    3.08002100    1.70826300
 H                  1.32372300    3.85101200    1.02709400
 H                  2.29342000    3.62922500    2.49198100
 C                 -4.41449900    3.89451800    0.67739000
 H                 -4.75783700    4.72895700    1.31016200
 H                 -5.08171000    3.82522700   -0.19678700
 H                 -4.52226700    2.96719200    1.26300000
 C                 -2.97002200    4.12964000    0.24541700
 H                 -2.91473900    5.07056600   -0.32670200
 H                 -2.33514800    4.27392000    1.15098400
 C                  4.59446600    0.20261800   -2.83696000
 H                  5.07488200    0.48633300   -3.77710200
 C                  3.66600000   -1.09279300    1.94262500
 H                  4.73289300   -0.96519400    1.75016600
 C                  1.82853200   -1.38766000    3.46158400
 H                  1.42723700   -1.55173300    4.46288300
 C                  4.08210100    2.72424300    1.03221300
 H                  4.73671600    1.92824300    0.63810900
 H                  4.36300200    2.86275400    2.09020900
 C                  0.61556800    2.28633800    2.35624000
 H                 -0.13508400    2.96441600    2.79432900
 H                  1.00967600    1.63713200    3.15297500
 H                  0.10080300    1.64196600    1.62726500
 C                  4.34724300    4.02401800    0.26096700
 H                  5.40351800    4.32043300    0.37052300
 H                  3.72457500    4.85222100    0.63763500
 H                  4.14369600    3.90696300   -0.81561500
 C                 -1.19655100    3.44658800   -1.27844100
 H                 -1.34498000    4.45907900   -1.68890700
 H                 -0.35180500    3.52238500   -0.55747800

81
2(-)Re-exo
 Re                -0.09987700    0.32849300   -0.71587100
 O                  1.74218800   -1.38509300   -2.54401000
 O                 -1.95676100   -1.78738600   -2.03766100
 O                  0.35145900   -1.56289100    1.63955800
 N                 -3.81120500   -2.33505800    1.89069800
 N                 -1.45098800    1.72100500    0.23375900
 N                  1.16400400    1.95870800   -0.07728200
 N                  4.42263600   -1.61034500    0.98277200
 C                  3.99781600    0.10912900   -0.77003800
 C                 -0.84100400    2.78257100    0.94318100
 C                  1.33176800    3.91934300    1.41730200
 H                  0.83192300    4.62002600    2.08748300
 C                  2.68333600    4.02034100    1.20449700
 H                  3.27935000    4.79236300    1.69606100
 C                 -3.68858400   -0.91674600    1.56859900
 H                 -2.66756400   -0.53194500    1.78545800
 H                 -4.36731700   -0.35212400    2.22823200
 C                  0.18305500   -0.85445500    0.71455500
 C                  3.23706000    1.19887600   -1.24315400
 C                 -2.97431700    3.48431500    1.89402900
 H                 -3.56777400    4.13818800    2.53680100
 C                  1.12290400   -0.67276100   -1.84753900
 C                 -3.88015100    0.88656000   -1.80646500
 H                 -3.50267200    1.81123000   -2.25169700
 C                 -3.56070500    0.59494500   -0.46886500
 C                  4.02767700    0.78757500   -3.51079500
 H                  4.03405200    1.05125400   -4.57178300
 C                 -4.84929900   -1.44798100   -0.63374100
 H                 -5.21715200   -2.36230400   -0.16264400
 C                 -1.34019300   -0.93657700   -1.51635100
 C                  4.77930200   -0.61490600   -1.68317300
 H                  5.37080800   -1.45205100   -1.30576000
 C                 -2.83064000    1.61776800    0.33788800
 C                 -4.67790200    0.01778200   -2.55580500
 H                 -4.92000500    0.25488400   -3.59526200
 C                  0.55411400    2.91209200    0.77394800
 C                  3.25592700    1.52652200   -2.60956100
 H                  2.66490800    2.37774900   -2.95870000
 C                 -4.03796800   -0.59108700    0.12630200
 C                  4.79760300   -0.28262800   -3.04096700
 H                  5.41273100   -0.86294700   -3.73448600
 C                  4.03275500   -3.96890800    0.26138600
 H                  4.54908300   -4.40062000    1.13451000
 H                  4.76307300   -3.89147400   -0.56065200
 H                  3.24526800   -4.67858800   -0.04139000
 C                  3.28615700    3.08967100    0.30577100
 H                  4.35142300    3.14390700    0.07310800
 C                  3.98103500   -0.24701400    0.70646400
 H                  4.65067500    0.44811300    1.23843800
 H                  2.96282800   -0.05241600    1.10944400
 C                  2.52675500    2.10600400   -0.29230800
 C                 -3.95452000   -2.56312500    3.33148400
 H                 -3.19877800   -1.98128100    3.90590300
 H                 -3.73715600   -3.62429300    3.52651300
 C                  6.23116500   -1.19526200    2.65253600
 H                  6.98402200   -1.66282300    1.99721500
 H                  6.26114300   -0.10681300    2.48222500
 H                  6.51997800   -1.37451200    3.70103000
 C                  4.84894600   -1.78046500    2.37499900
 H                  4.87730400   -2.86020400    2.58676500
 H                  4.10235100   -1.34620500    3.07766300
 C                 -5.16913500   -1.15070700   -1.96132900
 H                 -5.80023700   -1.83516500   -2.53520900
 C                 -3.59392700    2.45180900    1.12705800
 H                 -4.67666000    2.31283300    1.14403100
 C                 -1.61536600    3.63744700    1.78174100
 H                 -1.10808000    4.42552700    2.33988000
 C                 -2.72358800   -3.12390400    1.29530300
 H                 -1.79904900   -3.04648800    1.90456400
 H                 -2.48339900   -2.67399000    0.32011800
 C                 -5.35732600   -2.25197200    3.84648900
 H                 -5.62664200   -1.19385700    3.69609900
 H                 -5.42544300   -2.46124300    4.92649800
 H                 -6.10402100   -2.87046500    3.32227900
 C                 -3.09597200   -4.58735800    1.07904700
 H                 -2.24979300   -5.13180000    0.62853400
 H                 -3.96167000   -4.67326600    0.40204700
 H                 -3.35149800   -5.09578100    2.02318000
 C                  3.42195200   -2.60594800    0.57211600
 H                  2.62595800   -2.70546700    1.33817800
 H                  2.92544800   -2.22492600   -0.33354200

81
2(+)Re
 O                 -0.94800200   -3.58353900   -1.61067200
 O                 -2.53550700    0.08412500   -2.84159000
 O                  1.28679400   -0.25392900   -3.05374000
 N                  4.56411800    1.76646400    0.41817800
 N                  0.82966500   -1.50295800    1.00639800
 N                 -1.85543400   -1.07048700    1.18953000
 N                 -2.38007700    3.30556600    0.48828900
 C                 -0.79745200   -2.48787300   -1.23997600
 C                 -1.84739800   -0.18196000   -1.94576500
 C                  0.66675500   -0.45604400   -2.09398900
 C                  6.97024700    1.53794200    1.05144800
 H                  7.09748000    2.59640800    1.33009700
 H                  7.26662600    1.42497900   -0.00399900
 H                  7.66180500    0.94653300    1.67306100
 C                  5.53741400    1.05668900    1.25606400
 H                  5.48223200   -0.01028500    0.98510700
 H                  5.25950400    1.11960000    2.33200000
 C                  4.27887900    3.12846000    0.88342900
 H                  5.20938200    3.54770100    1.29378100
 H                  3.54686200    3.11583800    1.72187900
 C                  3.78168400    4.04279800   -0.23312000
 H                  3.57834900    5.05190600    0.16061400
 H                  2.84977500    3.67056500   -0.68798700
 H                  4.53964300    4.12426300   -1.02883400
 C                  3.34311200    0.98871400    0.24718100
 H                  2.58109200    1.64106200   -0.20516600
 H                  2.92135800    0.66400700    1.22282400
 C                  3.51395900   -0.20552100   -0.66962900
 C                  4.27239900   -0.08819700   -1.84514100
 H                  4.78211400    0.85818800   -2.03965400
 C                  4.38123100   -1.15165200   -2.74340700
 H                  4.97659500   -1.03643900   -3.65285500
 C                  3.72054800   -2.35961800   -2.48562700
 H                  3.79522800   -3.19265800   -3.18875900
 C                  2.96820800   -2.49827300   -1.31848200
 H                  2.45675100   -3.43843400   -1.09791800
 C                  2.86461100   -1.42912400   -0.40963800
 C                  2.17027700   -1.66984100    0.88789700
 C                  2.94993700   -2.11428100    1.96526300
 H                  4.02493200   -2.22839500    1.82329100
 C                  2.34521000   -2.39357300    3.18578300
 H                  2.93521000   -2.72786300    4.04102100
 C                  0.96441800   -2.24912700    3.29441900
 H                  0.46947500   -2.46730600    4.23878100
 C                  0.22585000   -1.81358300    2.18860900
 C                 -1.24501800   -1.67230500    2.24928500
 C                 -1.97790200   -2.15176200    3.34134800
 H                 -1.47657300   -2.65261800    4.16693300
 C                 -3.36196400   -2.00562000    3.35744400
 H                 -3.94884300   -2.38867700    4.19415300
 C                 -3.97482000   -1.34753600    2.29602800
 H                 -5.05163300   -1.17764600    2.27890900
 C                 -3.19907700   -0.87264200    1.22978900
 C                 -3.89366800   -0.11529600    0.15207000
 C                 -4.77478400   -0.80821000   -0.69685100
 H                 -4.85999600   -1.89357300   -0.60353100
 C                 -5.51667800   -0.12261800   -1.65969500
 H                 -6.18366800   -0.67181800   -2.32841900
 C                 -5.39553000    1.26810300   -1.76199500
 H                 -5.97345500    1.81531000   -2.51122300
 C                 -4.54068200    1.96191500   -0.90227500
 H                 -4.44677500    3.04828300   -0.96785700
 C                 -3.77887300    1.29094600    0.06641000
 C                 -2.92801500    2.07664500    1.04918500
 H                 -3.57147100    2.35742900    1.90138600
 H                 -2.14297100    1.41947600    1.47433900
 C                 -1.51977300    5.59380800    1.00872700
 H                 -0.58679400    5.54616100    0.42500800
 H                 -1.34802300    6.28243400    1.85105900
 H                 -2.30758700    6.02100600    0.36664600
 C                 -1.94115600    4.22783400    1.53911700
 H                 -1.11534300    3.79836600    2.14965000
 H                 -2.79420100    4.35498300    2.22636800
 C                 -1.39309600    3.05732400   -0.56806500
 H                 -1.86098400    2.37368600   -1.29266300
 H                 -1.21698300    3.99977600   -1.11020700
 C                 -0.04457500    2.47792900   -0.12574100
 H                  0.54885700    3.20423600    0.45156800
 H                  0.54209500    2.19664600   -1.01265500
 H                 -0.15106500    1.58785100    0.52335300
 Re                -0.54625100   -0.73908100   -0.61425900

87
2(+)Re-MeCN
 O                  0.15282300   -3.37672800   -1.91248100
 O                 -2.02773500    0.32864400   -2.51956600
 O                  1.82881700    0.55825500   -2.60980600
 N                  4.55955800    2.33921000    0.05967800
 N                  1.41099700   -1.33798500    1.18042400
 N                 -1.30081600   -1.32038500    1.26013100
 N                 -5.13978200    1.96911200   -0.19505600
 C                  0.09273300   -2.36451000   -1.34947800
 C                 -1.31544700   -0.05287700   -1.68739700
 C                  1.21954900    0.07514700   -1.74928100
 C                  6.89595400    3.20577800   -0.14881200
 H                  6.60640400    4.26585400   -0.06880900
 H                  6.93937600    2.94458100   -1.21867500
 H                  7.90873300    3.10623200    0.27404700
 C                  5.92677900    2.28827500    0.58973000
 H                  6.27767000    1.24856400    0.48703300
 H                  5.93913300    2.51485600    1.67955000
 C                  3.83446300    3.56422200    0.41065400
 H                  4.55378700    4.39641700    0.40638700
 H                  3.43138100    3.50764600    1.44680200
 C                  2.71298600    3.88088400   -0.57578500
 H                  2.18561900    4.80142800   -0.27790500
 H                  1.96861700    3.07041400   -0.62863100
 H                  3.12420700    4.02388100   -1.58803700
 C                  3.80816900    1.14059800    0.39877100
 H                  2.73082400    1.36734100    0.34483900
 H                  3.98518600    0.82980300    1.45132400
 C                  4.04773300   -0.03635200   -0.52911300
 C                  4.76531100    0.09684300   -1.72411200
 H                  5.21702800    1.06485100   -1.94909400
 C                  4.87005000   -0.96811200   -2.62495800
 H                  5.43466100   -0.84026500   -3.55221000
 C                  4.24016100   -2.18686700   -2.35056200
 H                  4.30866600   -3.01859100   -3.05590200
 C                  3.52534200   -2.34029100   -1.15877400
 H                  3.03927100   -3.28990500   -0.92398300
 C                  3.43112000   -1.27536400   -0.24936300
 C                  2.75369700   -1.48511200    1.06185200
 C                  3.54903000   -1.83650400    2.16141800
 H                  4.62465000   -1.94331500    2.01782900
 C                  2.95985700   -2.03910100    3.40523600
 H                  3.56191900   -2.31227200    4.27365100
 C                  1.57998200   -1.89710700    3.51989600
 H                  1.09407600   -2.06824400    4.47825400
 C                  0.82458900   -1.55461500    2.39276400
 C                 -0.64886600   -1.45845000    2.44991100
 C                 -1.34334400   -1.53145400    3.66279800
 H                 -0.80502700   -1.61524300    4.60500800
 C                 -2.73484100   -1.49019300    3.65773600
 H                 -3.29356600   -1.53914300    4.59395000
 C                 -3.39564500   -1.41439100    2.43635200
 H                 -4.48439400   -1.43033400    2.38352200
 C                 -2.65950600   -1.33735900    1.24483500
 C                 -3.39333800   -1.37063200   -0.04886300
 C                 -3.17406300   -2.47148000   -0.89835800
 H                 -2.43976100   -3.22568300   -0.60810900
 C                 -3.89604200   -2.61263200   -2.08360400
 H                 -3.71069000   -3.46833500   -2.73705000
 C                 -4.86131600   -1.65524400   -2.41702100
 H                 -5.43815700   -1.75573300   -3.34002200
 C                 -5.09119900   -0.56778500   -1.57023100
 H                 -5.83591500    0.18856400   -1.82827800
 C                 -4.36335000   -0.39800400   -0.38258900
 C                 -4.62539000    0.80203100    0.51241900
 H                 -5.38604100    0.51679400    1.25960600
 H                 -3.70709400    1.02615100    1.09541200
 C                 -6.48743000    4.06589300    0.04935600
 H                 -5.80590300    4.76378200   -0.46209200
 H                 -7.05188400    4.64504700    0.79732800
 H                 -7.20012800    3.67173500   -0.69387700
 C                 -5.74464900    2.92539400    0.73778600
 H                 -4.99630500    3.34768000    1.44547600
 H                 -6.45884600    2.35560300    1.35545500
 C                 -4.18542300    2.55458300   -1.14780200
 H                 -3.91884800    1.76979500   -1.87130700
 H                 -4.71459400    3.33205200   -1.72004100
 C                 -2.89720000    3.13464800   -0.55358100
 H                 -3.09758400    3.95435100    0.15537000
 H                 -2.25982600    3.53350600   -1.35922500
 H                 -2.31840800    2.36005300   -0.02977900
 N                  0.01341200    1.14872500    0.70824400
 C                  0.03679400    2.11899900    1.34297300
 C                  0.05903300    3.34635100    2.10801600
 H                 -0.64508100    3.26650800    2.94975200
 H                  1.07597900    3.52075400    2.49019900
 H                 -0.23880000    4.18119800    1.45591700
 Re                 0.01956200   -0.66495700   -0.42199600

82
3Re
 O                  0.77128200   17.60648300    2.46357300
 O                  1.86949900   13.37223500    3.00596800
 O                 -1.36683400   14.24932700    1.15473800
 N                 -3.06179300   12.59585100    3.88113800
 N                 -2.22256000   15.95422100    4.91404700
 N                  0.20058300   15.72778800    5.97585300
 N                  2.95563000   11.64938400    6.85263600
 C                  0.31613100   16.69814300    3.05397200
 C                  1.04034500   14.08563200    3.42946300
 C                 -1.10784000   14.62703100    2.23650800
 C                 -1.42061400   11.04736700    2.71669600
 H                 -1.30150600   10.27938800    3.49329000
 H                 -0.63912400   11.81190300    2.84288900
 H                 -1.26876500   10.56194100    1.74102600
 C                 -2.80419400   11.67116700    2.71621700
 H                 -2.93162000   12.29007800    1.82037500
 H                 -3.60266900   10.91594700    2.73889600
 C                 -3.04601300   11.90255900    5.22020000
 H                 -2.23876800   11.16257400    5.17846800
 H                 -4.00241400   11.36909000    5.31178600
 C                 -2.80337500   12.87641500    6.36186200
 H                 -2.71924200   12.30397600    7.29732900
 H                 -3.61918900   13.60447500    6.47917000
 H                 -1.86284400   13.42987500    6.20440800
 C                 -4.35391500   13.37405000    3.66819900
 H                 -4.60842500   13.82216100    4.63458300
 H                 -5.11420300   12.62620300    3.40882000
 C                 -4.21839000   14.43149300    2.60260300
 C                 -4.58875100   14.15991100    1.27456000
 H                 -5.02336800   13.18726200    1.02961100
 C                 -4.41047600   15.11527000    0.27068900
 H                 -4.70454300   14.88661500   -0.75659100
 C                 -3.85309300   16.35978200    0.58413900
 H                 -3.70458200   17.10902800   -0.19754200
 C                 -3.50620000   16.65370200    1.90603800
 H                 -3.09405600   17.63202900    2.16493700
 C                 -3.69570800   15.70501200    2.92320300
 C                 -3.47796400   16.10242700    4.34382100
 C                 -4.57019600   16.59414100    5.02544700
 H                 -5.52478700   16.66966800    4.50172900
 C                 -4.44823200   16.98470400    6.39065600
 H                 -5.30719900   17.36947500    6.94382200
 C                 -3.21339500   16.86656000    6.97910900
 H                 -3.07831200   17.16277800    8.01947900
 C                 -2.09344900   16.36586200    6.25732300
 C                 -0.79744700   16.25253900    6.81890200
 C                 -0.49669800   16.65528500    8.15212100
 H                 -1.29875100   17.04230800    8.78093300
 C                  0.78157100   16.57546900    8.64504100
 H                  1.01673900   16.88750800    9.66473300
 C                  1.79598000   16.08467500    7.77838200
 H                  2.83238800   16.01397200    8.11297300
 C                  1.48733300   15.67936900    6.49478900
 C                  2.62154500   15.18492700    5.65846200
 C                  3.14773500   16.00778900    4.64528100
 H                  2.66491400   16.96455600    4.43680100
 C                  4.27254400   15.61780300    3.91760000
 H                  4.66777800   16.26755000    3.13234900
 C                  4.89219500   14.39421000    4.20683600
 H                  5.77478600   14.07864000    3.64347400
 C                  4.38622200   13.58090000    5.22166900
 H                  4.85969500   12.62448000    5.45798100
 C                  3.25090500   13.95819700    5.95985100
 C                  2.75838100   13.07563300    7.09370800
 H                  3.32514300   13.33397100    8.00557300
 H                  1.70270400   13.32565100    7.32222200
 C                  3.21687400    9.41238600    7.94910000
 H                  2.47633500    8.84797100    7.36058300
 H                  3.27556000    8.94188200    8.94350700
 H                  4.19889500    9.30880600    7.45831900
 C                  2.84339000   10.88400100    8.09747600
 H                  1.82747700   10.96115000    8.54679800
 H                  3.53015900   11.35563100    8.82023700
 C                  2.14091900   11.14202000    5.74059100
 H                  2.42407100   11.70584800    4.83776500
 H                  2.43328700   10.09638200    5.55753700
 C                  0.61936900   11.22725300    5.91583600
 H                  0.27952900   10.75685200    6.85293000
 H                  0.12762700   10.70431700    5.08382600
 H                  0.26517100   12.27086700    5.90460500
 H                 -2.27285100   13.29080400    3.90058900
 Re                -0.43786200   15.22267700    3.95452900

82
4Re
 C                  0.84754400    0.34064500   -2.17353500
 C                  0.81615400    3.70978800    0.36976400
 C                  1.92688300    4.53816600    0.57264300
 C                  1.86772500    5.54375100    1.53388200
 C                  0.70924500    5.66842900    2.29443300
 C                 -0.38123700    4.82190600    2.04861200
 N                 -0.34155700    3.88179800    1.07150600
 H                  2.83502300    4.39866900   -0.01079900
 H                  2.72182700    6.20246300    1.70096700
 H                  0.62800000    6.41065200    3.08913500
 C                  0.84634100    2.57858400   -0.57730600
 C                  1.98943100    2.26375200   -1.32248200
 C                  1.98684700    1.13912000   -2.14328700
 C                 -0.27811400    0.70444900   -1.42091000
 N                 -0.28840200    1.82605000   -0.65939200
 H                  2.87922500    2.88717700   -1.25896500
 H                  2.86822200    0.88121700   -2.73323500
 H                  0.80779700   -0.57040500   -2.77125400
 C                 -1.45185600   -0.21325200   -1.41753000
 C                 -2.27279400   -0.36653700   -2.55258500
 C                 -1.66775700   -1.00612700   -0.27467300
 C                 -3.28283200   -1.34183300   -2.52019800
 C                 -2.68746000   -1.95786100   -0.25407300
 C                 -3.49173600   -2.13215300   -1.38889200
 H                 -1.01862100   -0.87488300    0.59397300
 H                 -3.91410600   -1.46047600   -3.40390800
 H                 -2.84716600   -2.56747300    0.63868400
 H                 -4.28897400   -2.88023200   -1.38591700
 C                 -2.18067900    0.57551900   -3.73870800
 H                 -1.25150500    1.17698100   -3.67713100
 H                 -3.00641400    1.29746700   -3.63170400
 N                 -2.33071400   -0.10262000   -5.01965900
 C                 -1.14765000   -0.87643400   -5.40638400
 H                 -0.88074300   -1.51603500   -4.54745400
 H                 -1.44274400   -1.55645300   -6.22437200
 C                  0.08192400   -0.06786200   -5.84208300
 H                 -0.11961700    0.51031700   -6.75833400
 H                  0.40710300    0.63662800   -5.05988000
 H                  0.92477700   -0.74665500   -6.05195600
 C                 -2.86758500    0.75041000   -6.08233700
 H                 -2.33102300    1.72175700   -6.14817200
 H                 -2.68773500    0.23241100   -7.03858300
 C                 -4.36623900    1.00133900   -5.93010300
 H                 -4.60260500    1.51002700   -4.98117900
 H                 -4.73342000    1.64063500   -6.74951900
 H                 -4.92191500    0.04980300   -5.95307300
 C                 -1.56401700    4.91962600    2.94960800
 C                 -1.74601700    3.90154900    3.90476300
 C                 -2.42051500    6.03861000    2.93584500
 C                 -2.76864400    3.98773300    4.84937700
 C                 -3.43510200    6.11603000    3.90405900
 C                 -3.61189500    5.10750400    4.85261500
 H                 -1.06627500    3.04657200    3.90620100
 H                 -2.90030500    3.19070300    5.58527800
 H                 -4.09370200    6.98751900    3.89112000
 H                 -4.41266000    5.18880800    5.59243900
 C                 -2.35940200    7.08090400    1.83484000
 H                 -1.41638900    6.97715100    1.26147700
 H                 -3.16503000    6.83531200    1.12457700
 N                 -2.57901400    8.43633600    2.32135900
 C                 -3.14569000    9.34149300    1.31932800
 H                 -2.59013400    9.29921400    0.35735800
 H                 -3.02440700   10.36817700    1.70174400
 C                 -4.62912200    9.08028500    1.06668100
 H                 -4.80831300    8.06075500    0.68764700
 H                 -5.20720900    9.20333100    1.99696100
 H                 -5.02029900    9.78630400    0.31605200
 C                 -1.43161300    8.98272400    3.05110500
 H                 -1.77691900    9.87461000    3.60236300
 H                 -1.14313300    8.23635900    3.81134700
 C                 -0.20347700    9.35441000    2.20918500
 H                  0.61344400    9.69762400    2.86496600
 H                  0.17134200    8.49526500    1.63016000
 H                 -0.43069900   10.16841400    1.50193200
 C                 -3.52986400    1.86161200   -0.66967100
 O                 -4.45072400    1.39440800   -1.21160900
 C                 -2.25900700    1.50078100    1.78126500
 O                 -2.42419700    0.75661500    2.66050100
 C                 -3.55285900    3.82536700    0.95029100
 O                 -4.48438800    4.43839900    1.29302500
 H                 -1.91860100    3.87028200   -1.12040100
 Re                -2.10525900    2.75800900    0.26707300

82
4(-)Re
 C                 -3.60554200    0.11560800    2.08183900
 C                  0.60235000    0.40174800    2.19105600
 C                  1.31603400    1.15232400    3.17172400
 C                  2.69295200    1.17331200    3.17579700
 C                  3.38631400    0.45661700    2.17338000
 C                  2.65860800   -0.21837200    1.19052800
 N                  1.30219500   -0.28921700    1.19515400
 H                  0.76216700    1.71440000    3.92337000
 H                  3.23808000    1.74537800    3.93066200
 H                  4.47530800    0.46190700    2.11815700
 C                 -0.82599200    0.31441500    2.18897400
 C                 -1.62945100    0.84404200    3.24246700
 C                 -3.00134000    0.72202700    3.20911300
 C                 -2.79274400   -0.35530500    1.05014100
 N                 -1.43518800   -0.33923900    1.11440800
 H                 -1.14935700    1.32407700    4.09504600
 H                 -3.61224600    1.10805400    4.02883600
 H                 -4.68946800    0.06632100    1.97139200
 C                 -3.46988000   -0.88110400   -0.17007000
 C                 -3.39065900   -0.19406100   -1.40679700
 C                 -4.28761000   -2.01719900   -0.05835800
 C                 -4.11189900   -0.69726100   -2.49870500
 C                 -4.99963100   -2.50480600   -1.15885900
 C                 -4.90617500   -1.84519600   -2.38697500
 H                 -4.34817000   -2.53156700    0.90445800
 H                 -4.05913100   -0.16453300   -3.45302000
 H                 -5.62054900   -3.39848700   -1.05550000
 H                 -5.45805200   -2.21392300   -3.25578600
 C                 -2.56920400    1.07132100   -1.55071600
 H                 -2.62717900    1.41665000   -2.60558900
 H                 -1.51489700    0.81540000   -1.36191700
 N                 -2.94342300    2.10086900   -0.58917200
 C                 -1.86556200    3.05399300   -0.33955500
 H                 -0.96869900    2.45656200   -0.11030500
 C                 -4.27527500    2.66549700   -0.79872700
 H                 -4.97205800    1.81697900   -0.90630800
 C                  3.45894900   -0.93606200    0.15121900
 C                  4.18521900   -2.06517100    0.56925000
 C                  3.61054400   -0.46413900   -1.17503100
 C                  5.03512400   -2.74813800   -0.30554700
 C                  4.47397500   -1.15867600   -2.03640700
 C                  5.17957200   -2.29169100   -1.61800400
 H                  4.06838300   -2.41314500    1.59907200
 H                  5.58095300   -3.63006700    0.03965700
 H                  4.59846500   -0.79110200   -3.05940200
 H                  5.84409500   -2.80956700   -2.31477100
 C                  2.86016700    0.74249100   -1.69675100
 H                  3.17955400    0.92596800   -2.74595300
 H                  1.78906600    0.48169900   -1.73424600
 N                  2.98044200    1.92484900   -0.85246100
 C                  1.98490500    2.93676300   -1.19894800
 H                  2.16779400    3.37866900   -2.20518200
 C                  4.35086200    2.41058400   -0.68730800
 H                  4.36107100    3.13264000    0.14564100
 H                  4.95881100    1.55372000   -0.35214700
 C                 -1.22780800   -2.67209100   -1.08909400
 O                 -1.88309700   -3.35917300   -1.77139700
 C                 -0.09207400   -2.94021700    1.43550500
 O                 -0.15145400   -3.75748400    2.26592400
 C                  1.31856400   -2.70585800   -0.92289900
 O                  2.03144700   -3.43432000   -1.49684400
 H                  1.01829900    2.41334400   -1.26877400
 H                 -4.57879100    3.19249700    0.12121600
 H                 -1.61363800    3.65615100   -1.24280100
 H                  0.05956800   -0.37144000   -1.29401800
 C                  1.86515700    4.05769500   -0.17138400
 H                  2.77080400    4.68360100   -0.12697700
 H                  1.02302300    4.71613300   -0.43660700
 H                  1.68089300    3.64559700    0.83411900
 C                  5.00766500    3.04510700   -1.92049700
 H                  4.46679100    3.94557700   -2.25461600
 H                  6.04124700    3.34576700   -1.68262100
 H                  5.05097000    2.34043600   -2.76693200
 C                 -2.13989200    3.99423400    0.82994200
 H                 -1.23394900    4.57847800    1.05570200
 H                 -2.95023000    4.70890300    0.61409300
 H                 -2.41347700    3.42194000    1.73121900
 C                 -4.43411300    3.60772000   -1.99970000
 H                 -4.16840500    3.10864900   -2.94590000
 H                 -5.48062400    3.94486700   -2.08094200
 H                 -3.80083100    4.50437100   -1.89875200
 Re                -0.00293700   -1.62710200   -0.02935700

83
5(+)Re
 C                 -3.66761800    0.07115900    1.95917600
 C                  0.52094300   -0.24302700    2.37405400
 C                  1.20470400    0.12317400    3.54156400
 C                  2.59318500    0.05419800    3.57733200
 C                  3.26910200   -0.33399400    2.42379000
 C                  2.54329900   -0.67294800    1.27440500
 N                  1.18536100   -0.67558700    1.26424900
 H                  0.65570400    0.45270500    4.42143400
 H                  3.13891500    0.32246800    4.48357000
 H                  4.35843700   -0.35908200    2.38690200
 C                 -0.95019200   -0.15745000    2.27556700
 C                 -1.72804200    0.33036600    3.33218700
 C                 -3.11111500    0.41697900    3.18311100
 C                 -2.83820800   -0.36303500    0.91094800
 N                 -1.50702300   -0.54801300    1.09417000
 H                 -1.26327000    0.63378900    4.26805200
 H                 -3.73577100    0.77043400    4.00553300
 H                 -4.73916100    0.15795100    1.77806200
 C                 -3.49516600   -0.70018200   -0.38423800
 C                 -3.37411100    0.11783100   -1.53269700
 C                 -4.36030000   -1.80865000   -0.40337400
 C                 -4.10602000   -0.23303300   -2.67770000
 C                 -5.07400400   -2.14466600   -1.55546300
 C                 -4.94166500   -1.35358500   -2.70056500
 H                 -4.45808900   -2.41860200    0.49837500
 H                 -4.02486100    0.40005700   -3.56610200
 H                 -5.73068900   -3.01801300   -1.55621300
 H                 -5.49865300   -1.59931400   -3.60843100
 C                 -2.47370900    1.33481700   -1.56652300
 H                 -2.73113500    1.94272300   -2.45913000
 H                 -1.44142300    0.97602500   -1.71537100
 N                 -2.48626400    2.10021000   -0.32878000
 C                 -3.73944900    2.81386800   -0.08298600
 H                 -4.55594100    2.08804000   -0.23497100
 H                 -3.77643500    3.09202000    0.98327500
 C                 -1.25467000    2.86305500   -0.13037200
 H                 -1.10796500    3.63139200   -0.92270500
 C                  3.30994700   -1.01295700    0.04495800
 C                  4.16269300   -2.12975700    0.08031500
 C                  3.28081900   -0.19473000   -1.10851500
 C                  4.96104000   -2.45640300   -1.01691900
 C                  4.08448500   -0.54317200   -2.20576400
 C                  4.92083500   -1.66090700   -2.16635700
 H                  4.18211600   -2.75244800    0.97761700
 H                  5.60746600   -3.33613900   -0.97630500
 H                  4.05334300    0.07935000   -3.10492200
 H                  5.53506500   -1.91280000   -3.03390800
 C                  2.43616500    1.05163000   -1.20557800
 H                  1.92381500    1.08628500   -2.17379600
 H                  1.67939800    1.11879300   -0.41972800
 N                  3.26660200    2.32195000   -1.13145500
 C                  3.87319100    2.55271000    0.23759000
 H                  4.63993000    3.32643500    0.10620700
 C                  2.47213800    3.49129500   -1.67207000
 H                  2.17792200    3.19118500   -2.68651900
 C                 -0.26559700   -3.25992800    0.91682900
 O                 -0.35927400   -4.21267500    1.57790700
 C                  1.19203400   -2.58887900   -1.34818600
 O                  1.92238500   -3.17575500   -2.04325900
 C                 -1.35790200   -2.47645100   -1.51623600
 O                 -2.02829100   -3.00032500   -2.31284900
 H                  4.38472800    1.61495000    0.49337300
 H                  1.56247100    3.56461800   -1.06219500
 H                 -0.42362800    2.14709500   -0.24011600
 H                  4.06452900    2.19564600   -1.77184400
 C                  3.25895100    4.78795600   -1.69634700
 H                  4.20755400    4.66911500   -2.24361400
 H                  2.65479100    5.54228800   -2.22211800
 H                  3.47280900    5.17025000   -0.68773200
 C                  2.86205300    2.94476200    1.29985200
 H                  3.39045500    2.99633700    2.26279900
 H                  2.41959800    3.93215200    1.10470000
 H                  2.05451500    2.20552700    1.40297600
 C                 -1.15704300    3.53117600    1.23644200
 H                 -0.15857800    3.97908300    1.35749800
 H                 -1.89757300    4.33666200    1.36224100
 H                 -1.30554400    2.79609900    2.04345300
 C                 -3.99198600    4.05593100   -0.94640800
 H                 -3.98726500    3.81230800   -2.02128900
 H                 -4.97637200    4.48918500   -0.70545700
 H                 -3.23158400    4.83409800   -0.77027300
 H                 -0.03458500   -0.24082200   -1.29013000
 Re                -0.12125300   -1.68707400   -0.26771000

83
5Re
 C                 -3.67484600   -0.16929000    1.97306000
 C                  0.51307000   -0.29934900    2.40277000
 C                  1.24102900    0.13519200    3.54634100
 C                  2.61845300    0.16418600    3.53190800
 C                  3.29943600   -0.21141800    2.34422700
 C                  2.55786500   -0.63190700    1.24381200
 N                  1.20091900   -0.73744000    1.26605200
 H                  0.69892400    0.45447500    4.43693200
 H                  3.17669700    0.49950000    4.40888200
 H                  4.38527400   -0.14649000    2.26577200
 C                 -0.91622700   -0.29673200    2.32760900
 C                 -1.76041900    0.06779700    3.41415700
 C                 -3.13043400    0.09588200    3.25174100
 C                 -2.81280700   -0.49534900    0.92588300
 N                 -1.47745500   -0.66502800    1.10567900
 H                 -1.31954300    0.31261500    4.38074500
 H                 -3.78147400    0.35681000    4.08959200
 H                 -4.74212500   -0.06354500    1.77436300
 C                 -3.37940600   -0.63592900   -0.44471600
 C                 -3.01072000    0.26478300   -1.47613600
 C                 -4.36028500   -1.60952200   -0.69178800
 C                 -3.61540900    0.12499700   -2.73335400
 C                 -4.95229900   -1.73416200   -1.95271200
 C                 -4.57142300   -0.86847800   -2.98154100
 H                 -4.64224500   -2.29138800    0.11460500
 H                 -3.34060000    0.82365800   -3.52922700
 H                 -5.70313300   -2.50857100   -2.12915900
 H                 -5.02571900   -0.95352300   -3.97224600
 C                 -2.00668500    1.37450400   -1.23585700
 H                 -1.89550000    1.96237400   -2.17277900
 H                 -1.02870700    0.90795200   -1.04017800
 N                 -2.32713900    2.19722700   -0.07679000
 C                 -3.55807000    2.97529300   -0.20346500
 H                 -4.34894000    2.27786900   -0.52748200
 H                 -3.85242100    3.32261000    0.80085600
 C                 -1.16075200    2.91004800    0.43310400
 H                 -0.79270000    3.68157200   -0.28133900
 C                  3.28909500   -0.96316100   -0.01264200
 C                  4.23618800   -2.00194100    0.00959900
 C                  3.11161000   -0.22155900   -1.20471800
 C                  4.98030700   -2.32624400   -1.12695600
 C                  3.85602500   -0.56845500   -2.34377600
 C                  4.78516100   -1.61209100   -2.31317800
 H                  4.37007300   -2.57153200    0.93210000
 H                  5.70148800   -3.14637900   -1.08917700
 H                  3.70616100   -0.00250300   -3.26842800
 H                  5.35098000   -1.86627000   -3.21268100
 C                  2.18973800    0.96905500   -1.29363400
 H                  1.62218000    0.94740500   -2.23078000
 H                  1.48100100    1.02276400   -0.46224600
 N                  2.96556900    2.27751500   -1.31400800
 C                  3.62478800    2.59548400    0.01181200
 H                  4.34531900    3.39808800   -0.18993100
 C                  2.10214700    3.38645700   -1.87121300
 H                  1.78214900    3.02985700   -2.85915600
 C                 -0.24965400   -3.31608400    1.35195700
 O                 -0.33688600   -4.17413500    2.13675800
 C                  1.22988500   -3.06642800   -0.95766000
 O                  1.98002600   -3.77704400   -1.50584800
 C                 -1.35534800   -2.95474200   -1.14938200
 O                 -2.07682700   -3.59967300   -1.80594400
 H                  4.19092500    1.69358000    0.28091300
 H                  1.21544700    3.44963600   -1.22804200
 H                 -0.35437200    2.16383300    0.51956600
 H                  3.73854200    2.15072600   -1.98399100
 C                  2.82838800    4.71369500   -1.98219300
 H                  3.76158300    4.61244000   -2.55878900
 H                  2.17237200    5.41684200   -2.51691100
 H                  3.05997600    5.15032500   -0.99982300
 C                  2.64876000    2.98214700    1.10745700
 H                  3.22507300    3.12904200    2.03243700
 H                  2.12422100    3.92257700    0.88406600
 H                  1.90824800    2.19335300    1.30097800
 C                 -1.37943100    3.55783000    1.79625300
 H                 -0.42171300    3.94443500    2.17991800
 H                 -2.08378200    4.40372600    1.75069700
 H                 -1.76852800    2.82101500    2.51732800
 C                 -3.51122500    4.17208300   -1.16274100
 H                 -3.24940500    3.86159700   -2.18747400
 H                 -4.49722000    4.66340400   -1.20321900
 H                 -2.77563200    4.92569300   -0.83685200
 H                  0.07709300   -0.75734600   -1.37990300
 Re                -0.08861000   -1.97251000   -0.08257200

83
6(+)Re
 Re                 0.36775600   -0.32076800   -0.59881400
 O                  0.81558600   -2.51548400   -2.71641700
 O                 -1.82868200    0.93260900   -2.39058000
 O                  1.99038900    1.56453800   -2.44148300
 N                  2.40403600    2.27033300    1.26556300
 N                  1.86120400   -1.19503300    0.80452800
 N                 -0.80931700   -1.65367100    0.76832800
 N                 -4.95908400    1.42171800    0.47419300
 C                  0.62670600   -1.69377800   -1.92073400
 C                 -1.05959000    0.43143700   -1.68226500
 C                  1.45421200    0.85196200   -1.70122500
 C                  0.75668800    3.81898300    0.13511600
 H                  0.15279100    3.95922700    1.04481800
 H                  0.28075600    3.03627600   -0.47314300
 H                  0.71658900    4.76022000   -0.43572800
 C                  2.21122900    3.48022100    0.44253900
 H                  2.73568300    3.31282100   -0.50971300
 H                  2.70891600    4.34761300    0.92860300
 C                  2.00498500    2.49496800    2.66794200
 H                  1.06123100    3.05970400    2.65922500
 H                  2.75190100    3.13980200    3.17927500
 C                  1.79320900    1.20522100    3.45552100
 H                  1.54969300    1.44512200    4.50271200
 H                  2.68932700    0.56513500    3.46209300
 H                  0.96090100    0.61860100    3.03887500
 C                  3.81728800    1.84240600    1.19597600
 H                  4.00007800    1.15165200    2.02991600
 H                  4.48756400    2.71241800    1.34934700
 C                  4.17959500    1.15661000   -0.10455800
 C                  4.87924400    1.84078900   -1.10952600
 H                  5.18084200    2.87647600   -0.93139300
 C                  5.19163100    1.22539800   -2.32649300
 H                  5.73508500    1.78257100   -3.09355400
 C                  4.80387200   -0.09743000   -2.56101000
 H                  5.04023600   -0.58372300   -3.51044300
 C                  4.11877500   -0.80366200   -1.56855000
 H                  3.82746600   -1.84393600   -1.73138500
 C                  3.80602300   -0.18507200   -0.34754200
 C                  3.20013300   -0.99856100    0.74315400
 C                  4.06470500   -1.55605200    1.69523500
 H                  5.13563900   -1.37423600    1.60171200
 C                  3.54775200   -2.32343500    2.73382300
 H                  4.20474900   -2.77007000    3.48208400
 C                  2.17084600   -2.51283600    2.79963300
 H                  1.74282700   -3.11321400    3.59950100
 C                  1.34740200   -1.93697400    1.82587900
 C                 -0.11717200   -2.11759800    1.84795700
 C                 -0.76131200   -2.74445200    2.92020500
 H                 -0.19467400   -3.07747000    3.78747700
 C                 -2.13963700   -2.93388500    2.87565600
 H                 -2.65986200   -3.41561700    3.70527100
 C                 -2.83063100   -2.52176500    1.74176800
 H                 -3.90297400   -2.69124400    1.64128400
 C                 -2.14558900   -1.88863100    0.69427900
 C                 -2.90878200   -1.56205100   -0.54157100
 C                 -2.61560300   -2.28646300   -1.71208700
 H                 -1.79950700   -3.01179000   -1.69687000
 C                 -3.36803400   -2.09771800   -2.87177100
 H                 -3.12595200   -2.65971800   -3.77688000
 C                 -4.43583200   -1.19245700   -2.85851300
 H                 -5.03559300   -1.03849200   -3.75926000
 C                 -4.73957300   -0.48387700   -1.69322700
 H                 -5.56672700    0.22957700   -1.67664700
 C                 -3.98468200   -0.64763300   -0.52181500
 C                 -4.33028100    0.13268500    0.73445800
 H                 -5.04499800   -0.46438000    1.32756100
 H                 -3.42194100    0.22078200    1.36734200
 C                 -6.46568600    3.17897300    1.43042400
 H                 -5.86653100    4.06789500    1.17769500
 H                 -7.04399900    3.41803200    2.33701500
 H                 -7.17407700    2.99400800    0.60599100
 C                 -5.60262500    1.94693800    1.68248300
 H                 -4.86369300    2.17219400    2.48389100
 H                 -6.24070600    1.13838300    2.07652200
 C                 -4.08764900    2.37464500   -0.22731000
 H                 -3.79830100    1.91583300   -1.18488500
 H                 -4.69378800    3.25737000   -0.48274500
 C                 -2.81809600    2.82092800    0.50690200
 H                 -3.04289000    3.30385600    1.47178500
 H                 -2.27432700    3.54962200   -0.11409000
 H                 -2.13718200    1.97567900    0.69680500
 H                  0.72310300    1.11474100    0.76925800
 H                 -0.05665800    0.91210500    0.87674100

83
6Re
 O                  0.62498200   17.52653000    2.48417100
 O                  2.51677700   13.82732500    3.33873100
 O                 -0.84939300   13.63816300    1.66193000
 N                 -4.11495000   11.94053400    3.52752400
 N                 -2.00986300   16.02572600    4.99451200
 N                  0.39997100   16.04595400    6.20239800
 N                  3.54133600   12.18845000    7.06821300
 C                  0.34439300   16.61235900    3.15886700
 C                  1.56530500   14.34113000    3.77268800
 C                 -0.67598600   14.23034400    2.64948600
 C                 -5.94722000   10.50557400    2.60974200
 H                 -5.55081800    9.56564100    3.02601900
 H                 -5.56378300   10.61090800    1.58171100
 H                 -7.04411600   10.40970100    2.56283400
 C                 -5.56241600   11.71624400    3.45453500
 H                 -6.00885100   12.61684500    3.00268000
 H                 -6.00441000   11.62731200    4.47271000
 C                 -3.40768800   10.98025700    4.37990100
 H                 -3.88024300    9.99570000    4.24581700
 H                 -3.52275500   11.23698900    5.45723700
 C                 -1.92679600   10.86497100    4.02578900
 H                 -1.42992000   10.13438900    4.68406700
 H                 -1.39976100   11.82610200    4.13835700
 H                 -1.80548900   10.53843300    2.98042800
 C                 -3.79808400   13.31923900    3.87391400
 H                 -2.81557300   13.34374800    4.37070400
 H                 -4.50868100   13.72928500    4.62335000
 C                 -3.70567400   14.26583300    2.69103900
 C                 -3.91024200   13.83603700    1.37466200
 H                 -4.19070200   12.79449800    1.20598700
 C                 -3.71632800   14.70507700    0.29521800
 H                 -3.88064400   14.34859700   -0.72525300
 C                 -3.29228100   16.01919800    0.51920600
 H                 -3.12366200   16.69810400   -0.32062500
 C                 -3.08935500   16.46481000    1.82993000
 H                 -2.76409800   17.49082000    2.02040100
 C                 -3.30122200   15.60041100    2.91473700
 C                 -3.19427300   16.11844900    4.31166500
 C                 -4.34037900   16.66215100    4.87558300
 H                 -5.25311300   16.70374100    4.28001500
 C                 -4.31170200   17.13020000    6.21008800
 H                 -5.20658000   17.54968000    6.67436400
 C                 -3.12602300   17.05292600    6.90789700
 H                 -3.07463800   17.41945300    7.93254700
 C                 -1.96251700   16.51891300    6.29665000
 C                 -0.68532300   16.49549800    6.95383700
 C                 -0.50615200   16.92188000    8.29489400
 H                 -1.36834400   17.25205500    8.87316500
 C                  0.74584200   16.91700800    8.87053700
 H                  0.88681800   17.23935900    9.90420700
 C                  1.84697800   16.50219800    8.08542600
 H                  2.86170400   16.51102900    8.48522600
 C                  1.64405600   16.08724000    6.77606800
 C                  2.85453600   15.72847000    5.98024700
 C                  3.32927600   16.63598300    5.01673300
 H                  2.74456200   17.53306200    4.79836300
 C                  4.53413000   16.40014900    4.35151400
 H                  4.89196200   17.10883400    3.60036800
 C                  5.28277800   15.25860000    4.66464000
 H                  6.23452600   15.07120800    4.16020000
 C                  4.81089800   14.35157900    5.61692100
 H                  5.37969700   13.44951500    5.85503900
 C                  3.58776500   14.55838700    6.27352800
 C                  3.05899700   13.54948500    7.27872200
 H                  3.38031500   13.85588900    8.28950700
 H                  1.94940100   13.61212600    7.29300400
 C                  3.95925200    9.98441600    8.18315600
 H                  3.47905100    9.32928600    7.43929500
 H                  3.88072600    9.48526200    9.16205200
 H                  5.02743000   10.07504700    7.92504500
 C                  3.30553000   11.36061600    8.25483300
 H                  2.21966100   11.24092800    8.46975800
 H                  3.72540800   11.91108100    9.11342900
 C                  3.10272300   11.58698700    5.80052300
 H                  3.44059100   12.24679800    4.98802300
 H                  3.64787300   10.63871200    5.67243700
 C                  1.59883700   11.33880500    5.63300100
 H                  1.20043600   10.64923700    6.39505700
 H                  1.40834600   10.89314400    4.64345600
 H                  1.02448000   12.27576100    5.68686400
 H                 -1.05536200   13.30159700    5.88188200
 H                 -0.92779700   13.75018100    6.48302500
 Re                -0.12082600   15.17211900    4.26011300

85
7Re
 C                 -0.79765700    1.75342700   -5.62973400
 C                 -0.68075400    1.83748000   -1.41356000
 C                  0.42645900    2.29820500   -0.69180600
 C                  0.36405000    2.34829400    0.69858300
 C                 -0.81576000    1.96165700    1.32632900
 C                 -1.89216000    1.49276800    0.55849800
 N                 -1.81072200    1.40167600   -0.79025300
 H                  1.33420300    2.60270700   -1.21027000
 H                  1.22015000    2.69622900    1.27961000
 H                 -0.92564400    2.01011400    2.41031500
 C                 -0.68786300    1.81509700   -2.88901500
 C                  0.25346700    2.53681200   -3.63076400
 C                  0.19221800    2.51703100   -5.02183200
 C                 -1.72040400    1.05011400   -4.84189200
 N                 -1.67975700    1.09781200   -3.48969100
 H                  1.01642100    3.12567900   -3.12438300
 H                  0.91196500    3.08123300   -5.61756700
 H                 -0.87783000    1.68671800   -6.71457900
 C                 -2.76267900    0.25070500   -5.54768100
 C                 -2.55945600   -1.12343000   -5.80460900
 C                 -3.90178700    0.90413900   -6.04326900
 C                 -3.51051900   -1.80244400   -6.57899400
 C                 -4.84671800    0.20415200   -6.80017400
 C                 -4.64332800   -1.15099000   -7.07803200
 H                 -4.04556600    1.96559600   -5.82667200
 H                 -3.36242900   -2.86719200   -6.77930700
 H                 -5.73439500    0.71956900   -7.17511300
 H                 -5.37122500   -1.70485200   -7.67632800
 C                 -1.37609800   -1.85663500   -5.20959700
 H                 -1.54464700   -2.95140700   -5.30864100
 H                 -1.34935300   -1.63624900   -4.13046500
 N                 -0.09122900   -1.45673500   -5.78697100
 C                  1.03066100   -1.92104400   -4.96273000
 H                  0.88434000   -2.98476200   -4.66815800
 C                  0.03221200   -1.85260400   -7.19291600
 H                 -0.94759700   -1.69161800   -7.66914400
 C                 -3.16004200    1.15330500    1.26351300
 C                 -4.22652900    2.06787400    1.19165400
 C                 -3.26585900   -0.00362500    2.06354900
 C                 -5.38863200    1.85776000    1.93605400
 C                 -4.43663900   -0.19115300    2.81381500
 C                 -5.48453100    0.73070000    2.76213100
 H                 -4.12974600    2.95036200    0.55428400
 H                 -6.21121200    2.57488700    1.87832700
 H                 -4.51510800   -1.09024200    3.42897900
 H                 -6.38736200    0.56143400    3.35494500
 C                 -2.21978200   -1.09841000    1.99253900
 H                 -2.54535000   -1.78390400    1.19341000
 H                 -1.24797000   -0.68229800    1.65197500
 N                 -2.07886500   -1.86051000    3.22660600
 C                 -1.40621500   -1.07194300    4.26560800
 H                 -1.77972400   -0.03828700    4.18272700
 H                 -0.30957700   -1.02301700    4.08030300
 C                 -1.44124900   -3.16117600    2.99457600
 H                 -0.49456500   -3.04166500    2.41968100
 H                 -1.15691200   -3.57156200    3.97501900
 C                 -4.22629200   -0.92885300   -3.24080200
 O                 -4.93099700   -1.64413200   -3.82758500
 C                 -4.42770200    1.65562600   -2.42758200
 O                 -5.17719800    2.52658300   -2.63389400
 C                 -4.43274500   -0.49644600   -0.79660800
 O                 -5.26940700   -0.94338100   -0.12518700
 O                 -1.60130800   -1.17184100   -1.75979900
 C                 -1.76644000   -2.39179700   -1.36027400
 O                 -2.83069700   -2.95311400   -1.10941700
 H                  0.24770000   -2.94129600   -7.28510000
 H                  1.93879500   -1.89650000   -5.58341000
 H                 -0.79755500   -2.93615700   -1.24873100
 C                 -2.35243900   -4.16378900    2.29001500
 H                 -1.85026700   -5.14273300    2.22216300
 H                 -3.28926800   -4.29359700    2.85642300
 H                 -2.60682600   -3.85220400    1.26401300
 C                 -1.67916900   -1.57575700    5.67950500
 H                 -2.76123900   -1.57214800    5.88855400
 H                 -1.30533000   -2.60025100    5.83614600
 H                 -1.18057700   -0.92548900    6.41645400
 C                  1.25911900   -1.06240900   -3.72206700
 H                  0.37561200   -1.03948400   -3.06526700
 H                  2.10382800   -1.46178100   -3.13651000
 H                  1.49897300   -0.02732200   -4.01139200
 C                  1.07877500   -1.04410400   -7.95444800
 H                  2.09091900   -1.17636800   -7.53943800
 H                  1.10945000   -1.36251900   -9.00908200
 H                  0.83597700    0.03022700   -7.92315400
 Re                -3.19131400    0.22331400   -2.09142300

85
7(-)Re
 C                 -0.68751200    1.70913700   -5.57672900
 C                 -0.76821600    1.95644300   -1.37294900
 C                  0.24222900    2.58741800   -0.59059700
 C                  0.09700400    2.71854600    0.77183900
 C                 -1.08371900    2.22398000    1.38061000
 C                 -2.03492400    1.58000000    0.59242600
 N                 -1.89447000    1.41418300   -0.74938800
 H                  1.14262700    2.96088200   -1.07833800
 H                  0.87513300    3.19704100    1.37125000
 H                 -1.25896800    2.32310500    2.45251200
 C                 -0.69384300    1.86383300   -2.79881800
 C                  0.31107900    2.53338400   -3.55451800
 C                  0.31601800    2.46887700   -4.92968200
 C                 -1.64472300    1.05085700   -4.80906300
 N                 -1.67949200    1.11973600   -3.45098800
 H                  1.06790200    3.12254700   -3.03721300
 H                  1.07928300    2.99354200   -5.50905500
 H                 -0.71548400    1.60791700   -6.66181300
 C                 -2.66631000    0.25198700   -5.55274200
 C                 -2.48076100   -1.12819900   -5.79374200
 C                 -3.77263800    0.91704400   -6.10553500
 C                 -3.40901800   -1.79596400   -6.60644300
 C                 -4.69375700    0.23183000   -6.90488500
 C                 -4.50383000   -1.12869500   -7.16564800
 H                 -3.90837900    1.98231000   -5.90055700
 H                 -3.27536300   -2.86644300   -6.78761100
 H                 -5.55297300    0.76160200   -7.32444500
 H                 -5.21322600   -1.67384900   -7.79387700
 C                 -1.34782500   -1.88795000   -5.13548200
 H                 -1.59463000   -2.97333800   -5.14012700
 H                 -1.30498300   -1.57774900   -4.08140900
 N                 -0.03304600   -1.64009800   -5.73392700
 C                  1.04520300   -2.07584100   -4.84004800
 H                  0.83949300   -3.09742700   -4.44515700
 C                  0.08104600   -2.20274200   -7.08088000
 H                 -0.88060700   -2.03729500   -7.59122100
 C                 -3.26247600    1.08945200    1.28983100
 C                 -4.38750000    1.93140500    1.34905900
 C                 -3.26617500   -0.14017100    1.97978400
 C                 -5.50332500    1.57654000    2.11083700
 C                 -4.38732400   -0.47382200    2.75653200
 C                 -5.49359300    0.37511000    2.83138000
 H                 -4.37424500    2.87530500    0.79765100
 H                 -6.37117800    2.23998500    2.15175100
 H                 -4.37952200   -1.42404700    3.29590700
 H                 -6.35681800    0.09385800    3.44086400
 C                 -2.15134400   -1.14704900    1.78498100
 H                 -2.50440000   -1.86048000    1.02387900
 H                 -1.26108200   -0.64988600    1.34664500
 N                 -1.81501100   -1.89450300    2.99361400
 C                 -1.11576400   -1.04587500    3.96486800
 H                 -1.58854700   -0.05099000    3.92716300
 H                 -0.05253500   -0.89513300    3.67096900
 C                 -1.08114500   -3.12574200    2.68283300
 H                 -0.21789300   -2.91399600    2.01097100
 C                 -4.23186100   -0.86321900   -3.29667700
 O                 -4.95275000   -1.54419500   -3.91096700
 C                 -4.43404500    1.67701100   -2.39000000
 O                 -5.18692900    2.55500100   -2.57166600
 C                 -4.45148800   -0.53550500   -0.84119800
 O                 -5.29776100   -1.02188200   -0.20420000
 O                 -1.60790000   -1.17741700   -1.78784900
 C                 -1.75120400   -2.41761600   -1.46383800
 O                 -2.80187800   -3.02788200   -1.26620800
 H                 -0.65411600   -3.50624700    3.62298200
 H                  0.22840300   -3.30682700   -7.04637400
 H                  1.96645800   -2.15776800   -5.43656000
 H                 -0.76949300   -2.94579300   -1.36291800
 C                  1.29099200   -1.11102600   -3.68265900
 H                  0.40003100   -0.99410100   -3.04599900
 H                  2.11138400   -1.48487000   -3.04746700
 H                  1.57473900   -0.11748100   -4.06419600
 C                  1.18413500   -1.55111500   -7.91078900
 H                  2.18265300   -1.70279900   -7.47004200
 H                  1.20133900   -1.98018300   -8.92590000
 H                  1.01098400   -0.46591000   -7.99397400
 C                 -1.19786400   -1.57037600    5.39521000
 H                 -2.24992500   -1.66973300    5.70852900
 H                 -0.71480900   -2.55442000    5.50710100
 H                 -0.69357400   -0.87418200    6.08492400
 C                 -1.95891800   -4.21433600    2.06899900
 H                 -2.35094200   -3.92911100    1.07948800
 H                 -1.37292700   -5.13879200    1.93740300
 H                 -2.81216100   -4.43667100    2.73084800
 Re                -3.20080200    0.24346600   -2.09423400

85
8Re
 O                 -0.16125900    3.32623200    1.79507700
 O                  1.29133100    1.96359700   -2.29881700
 O                 -2.50732100    2.06183700   -1.55324600
 N                 -3.83221800   -1.47202000   -1.67345700
 N                 -1.33649200   -0.65000800    1.45264100
 N                  1.33354700   -0.37020600    1.20429000
 N                  4.80385000   -1.35503400   -0.91699900
 C                 -0.17186900    2.32084500    1.20069800
 C                  0.77170400    1.50378600   -1.36078600
 C                 -1.70326500    1.50013600   -0.91411100
 C                 -2.76371600   -0.51393700   -3.76205900
 H                 -2.59617300   -1.49323300   -4.23462400
 H                 -1.84488700   -0.22013500   -3.23612500
 H                 -2.95715500    0.21650100   -4.56270300
 C                 -3.96092000   -0.51259600   -2.82386100
 H                 -4.07870700    0.48545700   -2.38634500
 H                 -4.89322600   -0.76752100   -3.35166200
 C                 -4.04449500   -2.88978700   -2.13839300
 H                 -3.42821300   -3.00905600   -3.03791900
 H                 -5.10205000   -2.97707600   -2.43315700
 C                 -3.65384800   -3.94178700   -1.11097100
 H                 -2.60168500   -3.81021200   -0.82199600
 H                 -3.77506000   -4.93400200   -1.57247600
 H                 -4.28644800   -3.91619400   -0.21085500
 C                 -4.80858300   -1.13459000   -0.58078200
 H                 -4.77258600   -1.96253100    0.13280800
 H                 -5.80736900   -1.13107100   -1.03993900
 C                 -4.56113300    0.18632500    0.11218600
 C                 -5.37887600    1.28199700   -0.21340700
 H                 -6.16154700    1.14921500   -0.96480000
 C                 -5.20944500    2.52684300    0.39668200
 H                 -5.85968500    3.36095700    0.12233900
 C                 -4.20864100    2.69704000    1.35882900
 H                 -4.06797700    3.66330200    1.84907200
 C                 -3.38921200    1.62030400    1.69855000
 H                 -2.61424700    1.73876700    2.45824300
 C                 -3.54803000    0.36558000    1.08292700
 C                 -2.68772200   -0.75043000    1.56478200
 C                 -3.29329200   -1.83476100    2.21138300
 H                 -4.37929700   -1.85534700    2.30822600
 C                 -2.50800200   -2.85876300    2.73580500
 H                 -2.96412700   -3.72267900    3.22232600
 C                 -1.12576800   -2.74087400    2.64682300
 H                 -0.48589500   -3.52016700    3.05670300
 C                 -0.56334800   -1.61870700    2.02317400
 C                  0.89355800   -1.41954600    1.95943100
 C                  1.77938600   -2.23200600    2.67927300
 H                  1.40291700   -3.05315000    3.28694700
 C                  3.14504500   -1.97271700    2.63311200
 H                  3.84818200   -2.59375000    3.19097900
 C                  3.58875100   -0.89806900    1.86676400
 H                  4.64474100   -0.63987700    1.80871900
 C                  2.66429700   -0.10849200    1.17006000
 C                  3.18888800    1.07729100    0.43214200
 C                  3.11751300    2.33891500    1.04592800
 H                  2.62233700    2.43373300    2.01473100
 C                  3.66822000    3.46404700    0.42628600
 H                  3.60087800    4.44117300    0.91116600
 C                  4.30561400    3.32726100   -0.81223400
 H                  4.74211000    4.19954800   -1.30574400
 C                  4.38033600    2.07054200   -1.42033500
 H                  4.86379000    1.96720300   -2.39570500
 C                  3.82887800    0.92957900   -0.81704200
 C                  3.86301200   -0.40920200   -1.52249400
 H                  2.84965400   -0.84628100   -1.47756500
 H                  4.08499700   -0.23499300   -2.59822400
 C                  6.91104600   -0.71084900   -2.20568200
 H                  6.40720900    0.03204200   -2.84451200
 H                  6.96573900   -1.65927300   -2.76460500
 H                  7.94270000   -0.36079000   -2.03621400
 C                  6.19016300   -0.88769600   -0.86222600
 H                  6.75265900   -1.60502100   -0.23981500
 H                  6.19990400    0.07213700   -0.31821800
 C                  4.66105700   -2.71266800   -1.44853300
 H                  4.63961100   -2.71473000   -2.56147000
 H                  5.56573800   -3.27195300   -1.15740500
 C                  3.42854300   -3.44391400   -0.91799500
 H                  3.46873400   -3.52046000    0.18069500
 H                  3.39570700   -4.46614700   -1.33172400
 H                  2.49183600   -2.93392100   -1.19560800
 C                 -0.27410100   -1.18201000   -1.16238700
 O                  0.79386400   -1.58760500   -1.67501700
 O                 -1.36339600   -1.87222400   -1.22159900
 Re                -0.25186900    0.71245400    0.06317000
 H                 -2.76578100   -1.45713600   -1.32027300

84
8'Re
 O                 -0.18777500   -3.94262400    0.85701100
 O                  1.63545600   -0.46259100    2.84252700
 O                 -2.12841000   -0.39107100    2.59175900
 N                 -4.19972800    2.67210500    0.46099500
 N                 -1.32361400   -0.80185900   -1.52003900
 N                  1.36212800   -0.84776900   -1.34289800
 N                  4.65728800    2.26345500    0.65980400
 C                 -0.15258900   -2.79610000    0.61188800
 C                  1.05480200   -0.64161000    1.84402800
 C                 -1.42511400   -0.58008900    1.67465500
 C                 -5.81266200    3.95974800   -0.94013200
 H                 -6.60226400    3.85815200   -0.17785600
 H                 -5.94795700    3.15278900   -1.67860400
 H                 -5.95533700    4.91772300   -1.46623800
 C                 -4.43452100    3.91230700   -0.28582300
 H                 -3.64141400    4.07479300   -1.04986000
 H                 -4.35462200    4.75070500    0.42222500
 C                 -3.17770900    2.82164200    1.50657400
 H                 -2.25603800    3.29079500    1.10124900
 H                 -2.88507700    1.81050600    1.82448300
 C                 -3.67308800    3.58885000    2.72823400
 H                 -2.87691100    3.64092200    3.48879600
 H                 -4.54644600    3.08664300    3.17611500
 H                 -3.96427400    4.62362800    2.48460100
 C                 -3.88536100    1.55694400   -0.42732400
 H                 -2.82955000    1.59863700   -0.77419400
 H                 -4.50345200    1.65063000   -1.33518700
 C                 -4.14584700    0.18969300    0.18432500
 C                 -5.01586600    0.02434300    1.27099600
 H                 -5.50476700    0.91097500    1.68075200
 C                 -5.23754600   -1.23767800    1.83054400
 H                 -5.91617400   -1.34278300    2.68151100
 C                 -4.58679200   -2.36252200    1.30981400
 H                 -4.75017100   -3.34996000    1.74917600
 C                 -3.72698500   -2.21713600    0.21761600
 H                 -3.21805300   -3.08679900   -0.20572500
 C                 -3.50697400   -0.95113300   -0.34799600
 C                 -2.68824500   -0.81061600   -1.58668000
 C                 -3.37629500   -0.66694100   -2.78943700
 H                 -4.46702000   -0.68330100   -2.77608000
 C                 -2.66628300   -0.49860600   -3.98649900
 H                 -3.18792900   -0.38614400   -4.93893600
 C                 -1.28422600   -0.48013100   -3.92779500
 H                 -0.70625700   -0.35386700   -4.84184800
 C                 -0.62417200   -0.62792900   -2.69089600
 C                  0.82855600   -0.64170400   -2.59460600
 C                  1.65195700   -0.47397500   -3.72525200
 H                  1.20416900   -0.29506800   -4.70116300
 C                  3.02903300   -0.53707600   -3.60178300
 H                  3.67605300   -0.40710600   -4.47140400
 C                  3.56733600   -0.78418300   -2.33069100
 H                  4.64470900   -0.85610700   -2.17587500
 C                  2.72239000   -0.92909200   -1.23312900
 C                  3.36780500   -1.17665000    0.08935400
 C                  3.54849400   -2.49932900    0.53137600
 H                  3.11579000   -3.31937600   -0.04762900
 C                  4.28508200   -2.76435200    1.68819300
 H                  4.42275200   -3.79538600    2.02416200
 C                  4.86153000   -1.70309400    2.39985900
 H                  5.45365300   -1.90338500    3.29708900
 C                  4.66399400   -0.38816400    1.97368400
 H                  5.08907100    0.44855000    2.53369700
 C                  3.90321800   -0.10278200    0.82917200
 C                  3.54931100    1.33033900    0.48755800
 H                  3.11720100    1.37293700   -0.53289100
 H                  2.72813800    1.63291300    1.15833600
 C                  6.95918300    2.83529100   -0.14716000
 H                  6.86094100    3.93188300   -0.10790300
 H                  7.68259800    2.59789400   -0.94372500
 H                  7.37648900    2.49326100    0.81437000
 C                  5.62890400    2.14444400   -0.42967100
 H                  5.21459400    2.50807400   -1.39653700
 H                  5.81256600    1.06553600   -0.56757600
 C                  4.20559500    3.62701100    0.95919500
 H                  3.67350700    3.58870700    1.92570100
 H                  5.09826600    4.25146100    1.12236600
 C                  3.29368900    4.29147100   -0.08218200
 H                  2.32539400    3.76919200   -0.15450400
 H                  3.76007400    4.31249300   -1.08107600
 H                  3.08918700    5.33456100    0.21189600
 C                  0.10692000    1.59069200   -0.12898300
 O                 -0.03886500    1.86162200   -1.32747400
 O                  0.35998300    2.29271700    0.86306300
 Re                -0.09282000   -0.89337800    0.31735000

85
9Re
 O                 -0.28910400    2.28306300    2.95573200
 O                  1.88718200    2.85673500   -0.88531400
 O                 -1.90247900    2.75390000   -1.15121700
 N                 -4.58295800   -1.55650500   -1.82927900
 N                 -1.39493000   -0.94165500    0.83410200
 N                  1.30367700   -0.85381100    1.05991600
 N                  4.90436500   -1.34175600   -1.01732400
 C                 -0.19723100    1.67968600    1.96595300
 C                  1.22590900    2.01879600   -0.41984200
 C                 -1.26781000    1.94843400   -0.59925500
 C                 -2.82638900   -3.18187500   -2.54476600
 H                 -2.55151000   -3.87219700   -3.35958900
 H                 -2.90676300   -3.76370300   -1.61293200
 H                 -1.99740100   -2.46770300   -2.42306300
 C                 -4.15329400   -2.49777600   -2.86725600
 H                 -4.08585200   -2.00387300   -3.86161400
 H                 -4.93757800   -3.26682500   -2.95727900
 C                 -6.03669100   -1.42299200   -1.71305900
 H                 -6.24647800   -0.80780900   -0.82161000
 H                 -6.43951800   -2.42813500   -1.50090300
 C                 -6.77057200   -0.82723500   -2.92172900
 H                 -6.62338000   -1.43898200   -3.82669800
 H                 -6.42901800    0.19648300   -3.14344400
 H                 -7.85328700   -0.78179300   -2.71929600
 C                 -3.86068600   -0.28676500   -1.89518300
 H                 -4.10080300    0.28436000   -2.81774600
 H                 -2.78391400   -0.51471100   -1.94742600
 C                 -4.09433700    0.61446800   -0.69958200
 C                 -4.85979100    1.78213500   -0.83216000
 H                 -5.32489500    1.99990800   -1.79742900
 C                 -5.01303900    2.67806700    0.23036800
 H                 -5.61325200    3.58202600    0.09913100
 C                 -4.38373400    2.42223000    1.45343900
 H                 -4.48589500    3.12199400    2.28661100
 C                 -3.62422300    1.25946000    1.60887400
 H                 -3.13457400    1.04491800    2.56172000
 C                 -3.48218700    0.35289600    0.54506200
 C                 -2.75014400   -0.92334300    0.78518200
 C                 -3.51065400   -2.07819600    1.00677000
 H                 -4.59592300   -2.00807100    0.96057600
 C                 -2.86957900   -3.28039400    1.29362200
 H                 -3.44156200   -4.19367400    1.46725200
 C                 -1.48119300   -3.29322800    1.36282500
 H                 -0.96004300   -4.21945800    1.59714300
 C                 -0.76237400   -2.11154400    1.13775600
 C                  0.70430700   -2.05892400    1.28015600
 C                  1.44313800   -3.17902100    1.68462000
 H                  0.94772200   -4.13179900    1.86035200
 C                  2.81592900   -3.06919700    1.87382800
 H                  3.40260700   -3.93355400    2.19021000
 C                  3.42132400   -1.83489800    1.65370300
 H                  4.49066900   -1.69099900    1.79862100
 C                  2.64141100   -0.74340200    1.25223700
 C                  3.32730900    0.56798600    1.07503000
 C                  3.26551700    1.51566900    2.10976200
 H                  2.65917800    1.30308100    2.99329700
 C                  3.97204300    2.71754400    2.01192200
 H                  3.91566100    3.45019400    2.82084900
 C                  4.75074800    2.97163500    0.87765600
 H                  5.30918400    3.90734000    0.79271700
 C                  4.80267200    2.03218400   -0.15673600
 H                  5.38687500    2.24563700   -1.05596100
 C                  4.09553700    0.82338600   -0.08092900
 C                  4.09675400   -0.14354000   -1.24746800
 H                  3.05907700   -0.46865400   -1.42547200
 H                  4.41232800    0.40553400   -2.16062600
 C                  7.15857400   -0.46759000   -1.83485000
 H                  8.19478000   -0.32100300   -1.48822500
 H                  6.77074900    0.51356100   -2.15214100
 H                  7.18994400   -1.12393700   -2.71977500
 C                  6.31202400   -1.07758700   -0.70985800
 H                  6.76046800   -2.03515800   -0.39432200
 H                  6.34429800   -0.41283300    0.16985100
 C                  4.70527000   -2.35596500   -2.05714500
 H                  4.73758800   -1.90665800   -3.07411600
 H                  5.55644400   -3.05383100   -2.00117900
 C                  3.40864700   -3.14560700   -1.88808700
 H                  2.51302200   -2.50595600   -1.92068400
 H                  3.40517200   -3.68310700   -0.92665100
 H                  3.31446400   -3.88859200   -2.69761900
 C                  0.13292400   -0.46192600   -1.60155500
 O                  0.24103900   -1.68591800   -1.66437600
 O                  0.10851600    0.22663100   -2.78713300
 H                  0.19145500   -0.44784600   -3.49835200
 Re                -0.03984100    0.72287500    0.24295000

85
9(-)Re
 O                  0.98048700    2.73310600   -2.51873800
 O                  2.61574500   -1.17458400   -1.44528900
 O                 -0.91579900   -1.08139700   -3.08673700
 N                 -3.78917200   -1.88774000   -0.93163300
 N                 -1.74190400    1.35505800    0.21373800
 N                  0.76122400    1.42237500    1.28167800
 N                  4.58209000   -2.05392200    2.05629400
 C                  0.63706100    1.90739300   -1.76915600
 C                  1.71054900   -0.53891400   -1.06610500
 C                 -0.60251200   -0.50746100   -2.11649300
 C                 -2.33664000   -3.86106300   -1.51514600
 H                 -2.72974800   -4.54870900   -0.74938700
 H                 -1.44932600   -3.35972000   -1.10105500
 H                 -2.02117100   -4.47065900   -2.37704600
 C                 -3.37660300   -2.84541600   -1.97323100
 H                 -2.94955700   -2.25215900   -2.79291000
 H                 -4.26006700   -3.37299100   -2.39152500
 C                 -4.43130000   -2.51606200    0.24296300
 H                 -4.63420000   -1.70316100    0.95936500
 H                 -3.68336400   -3.16437100    0.72207100
 C                 -5.71606100   -3.30819900   -0.01543300
 H                 -6.10410300   -3.69511000    0.94082000
 H                 -5.54246300   -4.17237800   -0.67647200
 H                 -6.50395800   -2.68390700   -0.46669900
 C                 -4.64811500   -0.83607400   -1.50583600
 H                 -5.11748700   -0.31064300   -0.66438400
 H                 -5.46631500   -1.27740700   -2.10908300
 C                 -3.90054100    0.15231900   -2.37995100
 C                 -4.00617300    0.04461600   -3.77711400
 H                 -4.63411200   -0.74746200   -4.19516000
 C                 -3.32816800    0.91425000   -4.63567400
 H                 -3.42597200    0.80056800   -5.71846900
 C                 -2.53278300    1.93253800   -4.09940200
 H                 -2.00480500    2.63009000   -4.75466200
 C                 -2.42286900    2.06031100   -2.71369800
 H                 -1.82295400    2.86561500   -2.28584300
 C                 -3.08377200    1.17512400   -1.84330300
 C                 -2.96654700    1.42968300   -0.37644100
 C                 -4.11161400    1.82536700    0.31390500
 H                 -5.05914300    1.90182900   -0.22034800
 C                 -4.01594000    2.14232200    1.69208300
 H                 -4.90430500    2.43020200    2.25922800
 C                 -2.78007400    2.10564600    2.29572600
 H                 -2.68351100    2.36590900    3.34956300
 C                 -1.61842900    1.74215000    1.55288600
 C                 -0.30339600    1.77476500    2.11319200
 C                 -0.04977400    2.16401500    3.46162800
 H                 -0.88491800    2.41149300    4.11679000
 C                  1.23907800    2.23027200    3.94052600
 H                  1.43304700    2.52980000    4.97334000
 C                  2.30944500    1.92170300    3.06659100
 H                  3.34826700    1.99798000    3.39008100
 C                  2.02769200    1.52328000    1.75947800
 C                  3.19205300    1.27343000    0.85536500
 C                  3.47175400    2.20681400   -0.15710100
 H                  2.78514900    3.04245300   -0.30994100
 C                  4.61255100    2.08218300   -0.95454300
 H                  4.81080200    2.81263900   -1.74324800
 C                  5.50001100    1.02469200   -0.72228500
 H                  6.40398700    0.92187200   -1.32907000
 C                  5.22940900    0.09599200    0.28732700
 H                  5.91131200   -0.73640600    0.47610700
 C                  4.07473100    0.19168400    1.07814300
 C                  3.76039800   -0.84853900    2.14426100
 H                  3.94362400   -0.39781100    3.13335700
 H                  2.67093200   -1.06051300    2.10713800
 C                  5.78573300   -3.83127800    3.33172500
 H                  5.43412900   -4.69914200    2.75142200
 H                  5.98537200   -4.17871000    4.35800900
 H                  6.73568900   -3.48539300    2.89118300
 C                  4.76337300   -2.69909400    3.35754200
 H                  3.80544400   -3.08080800    3.77745700
 H                  5.11243500   -1.91985300    4.05572800
 C                  4.17718400   -2.95529500    0.96826500
 H                  4.06897300   -2.33804400    0.06461700
 H                  5.00815600   -3.65323100    0.76973000
 C                  2.88189900   -3.74834100    1.18395900
 H                  2.97585900   -4.46915100    2.01339100
 H                  2.64499100   -4.32290100    0.27268000
 H                  2.02828700   -3.08481800    1.39607700
 C                 -0.40627700   -1.15970800    0.89026800
 O                  0.33274600   -1.53673600    1.79962000
 O                 -1.64951200   -1.72704200    0.89432100
 H                 -2.19639200   -1.45068500    0.11182700
 Re                 0.11149400    0.42039300   -0.58687700

86
10(+)Re
 O                  0.64701200   17.63235900    2.63177200
 O                  2.69826800   13.84966400    3.34406600
 O                 -0.70166900   13.63398700    1.43979000
 N                 -3.46207500   12.36986900    3.91741400
 N                 -2.03661000   15.75604000    4.85109200
 N                  0.32180200   15.77188900    6.19444400
 N                  4.28681200   12.35867400    6.95958600
 C                  0.37123800   16.66814700    3.21441500
 C                  1.68484200   14.29175700    3.71032700
 C                 -0.53025600   14.15679500    2.46783100
 C                 -3.71526000   10.29837600    2.41968500
 H                 -4.62017900   10.69431100    1.93586900
 H                 -4.00627900    9.58308700    3.20148600
 H                 -3.14344200    9.74753000    1.65757400
 C                 -2.81423300   11.39532300    2.95247500
 H                 -1.96113400   10.98086400    3.50454000
 H                 -2.42016500   12.01365800    2.13619900
 C                 -3.98330400   11.74450300    5.20476300
 H                 -3.87223000   12.53204000    5.96119400
 H                 -3.27459200   10.94270700    5.44877500
 C                 -5.41601000   11.24066900    5.16185100
 H                 -5.62413700   10.77732200    6.13836700
 H                 -5.58361600   10.48218100    4.38648100
 H                 -6.13854300   12.05740100    5.02285100
 C                 -4.46851900   13.30671400    3.27542500
 H                 -4.93584200   13.84869500    4.10550600
 H                 -5.22943500   12.68258000    2.79478700
 C                 -3.84462900   14.25353900    2.27844900
 C                 -3.91741300   13.95871900    0.90774600
 H                 -4.41590800   13.03953800    0.58997600
 C                 -3.36819600   14.81942000   -0.04587700
 H                 -3.43728600   14.57007500   -1.10715300
 C                 -2.73712500   15.99877600    0.36190300
 H                 -2.31142700   16.68173900   -0.37680600
 C                 -2.65635700   16.30962100    1.72095000
 H                 -2.18110000   17.23704800    2.04535500
 C                 -3.19635900   15.44414200    2.68579800
 C                 -3.17786700   15.85259100    4.12048100
 C                 -4.37011100   16.33240400    4.67600300
 H                 -5.25545000   16.40260700    4.04316800
 C                 -4.40511200   16.70867400    6.01601900
 H                 -5.32191200   17.09150700    6.46763200
 C                 -3.24142500   16.59331800    6.76709900
 H                 -3.24226800   16.89286400    7.81295000
 C                 -2.07005800   16.11274100    6.16595200
 C                 -0.80374800   16.02216100    6.91918700
 C                 -0.75570500   16.21617600    8.30574200
 H                 -1.66773500   16.38537100    8.87482700
 C                  0.47084700   16.17978800    8.96036600
 H                  0.52661400   16.32075000   10.04127300
 C                  1.62436000   15.99152000    8.20411100
 H                  2.61183500   16.00735400    8.66632500
 C                  1.52753800   15.79710600    6.82018600
 C                  2.78567700   15.71567100    6.02819400
 C                  3.08355900   16.77762700    5.15606000
 H                  2.35664600   17.58378000    5.03463500
 C                  4.29711500   16.81360700    4.46640400
 H                  4.51465400   17.64065500    3.78624300
 C                  5.22953400   15.78973500    4.66657500
 H                  6.18774400   15.80984000    4.14066100
 C                  4.93714600   14.73445800    5.53614800
 H                  5.65291300   13.92440200    5.69114200
 C                  3.71507800   14.66887800    6.21918200
 C                  3.38251900   13.48703400    7.12156200
 H                  3.44686400   13.81760800    8.17080700
 H                  2.31581000   13.21597300    6.96112200
 C                  5.61072200   10.57576700    8.09319300
 H                  5.38299500    9.75885500    7.39019000
 H                  5.79196500   10.12190800    9.08050200
 H                  6.54010600   11.06687900    7.76032500
 C                  4.47401200   11.58847200    8.19003200
 H                  3.54357300   11.06682700    8.50748700
 H                  4.70726800   12.31191900    8.98865400
 C                  4.02216100   11.56243300    5.75331700
 H                  3.85668700   12.27325600    4.92917900
 H                  4.93710200   11.00210700    5.49714700
 C                  2.83821100   10.59141000    5.82950100
 H                  3.01080300    9.79281600    6.56910800
 H                  2.69009200   10.10916300    4.84899100
 H                  1.90008700   11.10522000    6.08793400
 C                 -0.63217800   13.19109900    5.32560800
 O                 -1.37954300   13.20454200    6.29712600
 O                 -0.17905900   11.93348200    4.97226000
 H                  0.40062300   12.03311500    4.19487800
 H                 -2.67935000   12.96560100    4.23135500
 Re                -0.06423600   14.97749500    4.14916700

86
10Re
 O                  0.80906100   17.23252900    2.44627700
 O                  2.61685800   13.36985400    3.50677500
 O                 -0.85301800   13.31880400    1.63874200
 N                 -3.84575300   12.17434200    3.67715400
 N                 -1.95355000   15.64710200    4.95363900
 N                  0.47995800   15.68398100    6.19554800
 N                  4.63897900   12.50560700    7.05627900
 C                  0.48967700   16.35521100    3.14166200
 C                  1.64796700   13.93512400    3.83036200
 C                 -0.60768000   13.89964000    2.62276300
 C                 -4.33626900   10.45078400    1.83837500
 H                 -5.13370800   11.06763400    1.39785800
 H                 -4.79144700    9.68007700    2.47643000
 H                 -3.81630500    9.93926000    1.01402100
 C                 -3.31001300   11.28280300    2.58600700
 H                 -2.56719000   10.64225300    3.08145900
 H                 -2.76707500   11.94639500    1.90179900
 C                 -4.52664800   11.43298200    4.81306400
 H                 -4.32708500   12.04069400    5.70597700
 H                 -3.97559900   10.48971700    4.92293000
 C                 -6.02051200   11.19051900    4.66376500
 H                 -6.34328900   10.59027600    5.52839600
 H                 -6.27717800   10.63381600    3.75275500
 H                 -6.59586600   12.12734600    4.67960600
 C                 -4.66932300   13.34317700    3.19660200
 H                 -5.02967200   13.83725100    4.10493200
 H                 -5.53362700   12.93655600    2.65875100
 C                 -3.91659800   14.30897100    2.31165900
 C                 -3.96554200   14.12825600    0.91801100
 H                 -4.53637900   13.28764300    0.51504200
 C                 -3.30239700   14.99601400    0.04854600
 H                 -3.35274100   14.83108100   -1.03039400
 C                 -2.58651100   16.08097900    0.56660000
 H                 -2.07423400   16.77702400   -0.10210300
 C                 -2.53650200   16.28027100    1.94680800
 H                 -1.99893400   17.13713700    2.35626700
 C                 -3.18194700   15.39989200    2.83322100
 C                 -3.14145000   15.70955300    4.29344200
 C                 -4.32777900   16.10497100    4.90977500
 H                 -5.24270300   16.16662100    4.31942100
 C                 -4.31581100   16.42714100    6.28853200
 H                 -5.23480800   16.72685000    6.79725000
 C                 -3.12309900   16.37144600    6.97200900
 H                 -3.09387100   16.62772200    8.03057000
 C                 -1.91862400   15.99913200    6.30557400
 C                 -0.64879300   15.98942900    6.96498800
 C                 -0.50060700   16.28504900    8.35115900
 H                 -1.38575600   16.47401300    8.95789700
 C                  0.74688800   16.33144200    8.92969500
 H                  0.85875700   16.55362500    9.99331300
 C                  1.88663800   16.11693700    8.11429900
 H                  2.89582800   16.21178900    8.51602500
 C                  1.71683700   15.80821500    6.76842000
 C                  2.93946100   15.69750900    5.91759100
 C                  3.12993400   16.66669300    4.91581900
 H                  2.35400100   17.41829200    4.75896600
 C                  4.29191900   16.68960400    4.14340800
 H                  4.41629800   17.44721400    3.36552800
 C                  5.29423600   15.74242000    4.38537500
 H                  6.21449400   15.75062000    3.79499900
 C                  5.11963100   14.78581100    5.38848800
 H                  5.89441500   14.04138000    5.58568600
 C                  3.94725400   14.73564200    6.15996500
 C                  3.78916200   13.67461200    7.23911600
 H                  4.05906100   14.12260000    8.21012800
 H                  2.71327200   13.41461800    7.33322100
 C                  5.88962700   10.67514800    8.21135100
 H                  5.55027600    9.83430300    7.58595700
 H                  6.10582400   10.27473000    9.21458400
 H                  6.82816500   11.06572400    7.78422700
 C                  4.84450000   11.78151800    8.31281700
 H                  3.89592300   11.35515200    8.70996300
 H                  5.17992500   12.52294100    9.05724100
 C                  4.26269900   11.66626600    5.91001600
 H                  4.16763400   12.33005200    5.03873100
 H                  5.10467300   10.98886100    5.69281600
 C                  2.97487800   10.84555900    6.04952300
 H                  3.04022300   10.10984300    6.86781200
 H                  2.79099800   10.28944800    5.11556600
 H                  2.09485500   11.48133100    6.23102500
 C                 -0.73569200   13.09087600    5.45442200
 O                 -1.72376600   12.37831300    5.23608800
 O                 -0.07547300   12.75759800    6.60653000
 H                  0.65222300   13.39955800    6.70889200
 H                 -2.96602300   12.53645600    4.15279600
 Re                -0.03242100   14.79269100    4.22831700

83
11(+)Re
 O                  0.07065400   -3.35736100   -1.83481700
 O                 -2.22978200    0.46487200   -2.44188400
 O                  1.66204900    0.57051700   -2.78900500
 N                  4.89831500    2.21879900    0.29587000
 N                  1.40093300   -1.20999300    1.08237300
 N                 -1.30366800   -1.19515900    1.29068000
 N                 -5.29461000    2.01074600    0.05361600
 C                 -0.00689100   -2.33982000   -1.31178400
 C                 -1.47229000    0.08508300   -1.65660200
 C                  1.09019100    0.14536200   -1.87937900
 C                  7.33319100    2.14298200    0.85958000
 H                  7.40818600    3.21079200    1.12067400
 H                  7.60429800    2.03132400   -0.20277900
 H                  8.07567200    1.60100000    1.46735900
 C                  5.93760200    1.58269400    1.11453700
 H                  5.93823000    0.50964800    0.86279500
 H                  5.68767500    1.64837200    2.19706500
 C                  4.54693100    3.56678200    0.75602500
 H                  5.47405300    4.06175600    1.08067400
 H                  3.88639900    3.52127500    1.65104300
 C                  3.89556700    4.41800700   -0.33050500
 H                  3.69207200    5.43121700    0.05190700
 H                  2.93630100    3.99538800   -0.67120600
 H                  4.56161000    4.50174500   -1.20448800
 C                  3.72489400    1.36331600    0.17506900
 H                  2.91104900    1.95431500   -0.27600200
 H                  3.34707100    1.03544300    1.16736900
 C                  3.94424500    0.16453200   -0.72541200
 C                  4.64739600    0.30882400   -1.93114500
 H                  5.10917600    1.27450600   -2.14818100
 C                  4.74580100   -0.74666300   -2.84024500
 H                  5.29337500   -0.60904800   -3.77614200
 C                  4.13301900   -1.97488200   -2.56029800
 H                  4.19951000   -2.80232200   -3.27076000
 C                  3.44876900   -2.14491100   -1.35517500
 H                  2.99389700   -3.10711800   -1.10939300
 C                  3.35560200   -1.08380200   -0.43670400
 C                  2.73808900   -1.33353500    0.89671600
 C                  3.58647000   -1.70902700    1.94747600
 H                  4.65520100   -1.79790800    1.75136400
 C                  3.05713700   -1.95441900    3.20999600
 H                  3.70156100   -2.24504600    4.04146400
 C                  1.68273600   -1.83109300    3.39314300
 H                  1.24362300   -2.03420800    4.36768400
 C                  0.87217500   -1.46279300    2.31397800
 C                 -0.59594300   -1.37217700    2.44313700
 C                 -1.23269000   -1.48939300    3.68350800
 H                 -0.64976400   -1.59809500    4.59604700
 C                 -2.62309900   -1.46057300    3.74412700
 H                 -3.13738100   -1.54358700    4.70303000
 C                 -3.34017100   -1.35920600    2.55713500
 H                 -4.42962800   -1.39449000    2.55372200
 C                 -2.66223300   -1.23626700    1.33514800
 C                 -3.45241000   -1.26621400    0.07495000
 C                 -3.22783700   -2.34542800   -0.80259900
 H                 -2.46717000   -3.08496700   -0.54472600
 C                 -3.98317700   -2.49272200   -1.96540700
 H                 -3.79192400   -3.33176700   -2.63826500
 C                 -4.99040300   -1.56296900   -2.24950000
 H                 -5.59229000   -1.66499000   -3.15605600
 C                 -5.23421000   -0.50534000   -1.37007000
 H                 -6.01640100    0.22599500   -1.58618100
 C                 -4.47720000   -0.33231800   -0.20037200
 C                 -4.78329700    0.82541000    0.73387600
 H                 -5.56336400    0.49772700    1.44308500
 H                 -3.88942200    1.04208000    1.35514200
 C                 -6.65254000    4.09413100    0.35313600
 H                 -5.98277700    4.80605700   -0.15448800
 H                 -7.21085000    4.65608500    1.11866400
 H                 -7.37222200    3.70810900   -0.38761100
 C                 -5.89314700    2.94661900    1.01129500
 H                 -5.13837700    3.36002900    1.71702500
 H                 -6.59569500    2.36043900    1.62688700
 C                 -4.33381300    2.61238400   -0.88241500
 H                 -4.10275100    1.85633300   -1.64772100
 H                 -4.84361700    3.43330800   -1.40923200
 C                 -3.02169900    3.11844900   -0.27495600
 H                 -3.18436200    3.93211400    0.45023400
 H                 -2.35964800    3.49947100   -1.06896700
 H                 -2.48788500    2.30634800    0.24070700
 C                  0.06437800    1.31405200    0.41945000
 O                  0.20106200    2.34703200    0.89792400
 Re                -0.05825300   -0.51105300   -0.44700700

83
11Re
 O                  0.48896100   17.40955000    2.58557200
 O                  2.71953900   13.60919900    3.52930100
 O                 -0.67868900   13.32620700    1.65048100
 N                 -4.94959400   12.08587000    3.39009100
 N                 -1.96609600   15.67807800    4.94910000
 N                  0.42338200   15.77081600    6.24362300
 N                  4.44354500   12.57711100    7.26467600
 C                  0.32242700   16.47849600    3.23807000
 C                  1.72100200   14.07891100    3.88305000
 C                 -0.52571500   13.90598900    2.64232200
 C                 -7.39783000   12.19092600    2.90400000
 H                 -7.60904700   11.17470100    3.27409100
 H                 -7.21656800   12.12754900    1.81873500
 H                 -8.30163300   12.79889300    3.07159900
 C                 -6.20031600   12.82282300    3.60673200
 H                 -6.05367400   13.83945100    3.20748500
 H                 -6.40952900   12.94324200    4.69315900
 C                 -4.86954800   10.85478600    4.18367200
 H                 -5.86899600   10.39469600    4.18954300
 H                 -4.62415500   11.08262800    5.24570400
 C                 -3.87170100    9.84382200    3.62499900
 H                 -3.88929100    8.92078900    4.22670900
 H                 -2.83857400   10.22741600    3.64041400
 H                 -4.12580100    9.58696400    2.58380300
 C                 -3.78620900   12.94189900    3.59999300
 H                 -2.88717400   12.30431400    3.59615100
 H                 -3.80861000   13.43323600    4.59551200
 C                 -3.59495400   13.97753700    2.51033000
 C                 -3.75703900   13.61414100    1.16394700
 H                 -4.11162000   12.60568900    0.93832200
 C                 -3.46300600   14.51002700    0.13395500
 H                 -3.59176400   14.20444300   -0.90780500
 C                 -2.99216000   15.79456000    0.43623600
 H                 -2.75304900   16.49900900   -0.36442800
 C                 -2.84606500   16.17895100    1.77119000
 H                 -2.50812700   17.18783000    2.01987200
 C                 -3.15085100   15.28223900    2.81089700
 C                 -3.11687600   15.75819300    4.22602200
 C                 -4.30243800   16.25206000    4.76048700
 H                 -5.19212500   16.29244900    4.13157200
 C                 -4.33345800   16.66104600    6.11652300
 H                 -5.25674500   17.03780800    6.56215600
 C                 -3.17823800   16.58520400    6.86067500
 H                 -3.17942600   16.91260400    7.89990200
 C                 -1.96887500   16.11148200    6.27638700
 C                 -0.72133800   16.09801900    6.97632800
 C                 -0.60987700   16.42963700    8.35638600
 H                 -1.51219900   16.62582600    8.93489200
 C                  0.62355000   16.49663700    8.96267500
 H                  0.71056100   16.74629300   10.02233300
 C                  1.78072500   16.26139400    8.17992800
 H                  2.78031900   16.37012900    8.60151900
 C                  1.64547200   15.90682000    6.84195400
 C                  2.88594900   15.76767700    6.02574300
 C                  3.08614200   16.68141400    4.97213900
 H                  2.31373900   17.42652900    4.77057000
 C                  4.25621000   16.66349000    4.21333700
 H                  4.39027400   17.37843700    3.39780100
 C                  5.25551100   15.73010600    4.51663200
 H                  6.17950700   15.70395900    3.93294400
 C                  5.07379700   14.83446400    5.57238900
 H                  5.84476600   14.09877900    5.81434400
 C                  3.89672000   14.83040400    6.33977400
 C                  3.75025100   13.84394000    7.48597200
 H                  4.18786300   14.29748500    8.39237600
 H                  2.67378300   13.70771600    7.71519200
 C                  5.46208300   10.59128600    8.39950900
 H                  5.00057200    9.79830600    7.79007900
 H                  5.64843600   10.17129400    9.40072800
 H                  6.43293900   10.85336200    7.94717100
 C                  4.57407700   11.82592900    8.51681000
 H                  3.58412400   11.52939100    8.93066000
 H                  5.01689700   12.51561300    9.25484400
 C                  3.90096100   11.80661600    6.13658900
 H                  3.98342500   12.43887600    5.24039200
 H                  4.56217900   10.94317600    5.96386700
 C                  2.45078100   11.33094500    6.27598500
 H                  2.32647900   10.61101500    7.10117900
 H                  2.12331900   10.83886500    5.34602600
 H                  1.77244400   12.17750500    6.46024400
 C                 -0.57464400   13.13973000    5.32347800
 O                 -0.92388600   12.18406000    5.85663900
 Re                -0.04158800   14.80525600    4.30569600

87
12Re
 O                  0.06932300   -4.67690200   -1.33493100
 O                  1.68018300   -2.52787500    2.27818100
 O                 -2.10746200   -2.76916200    2.06199000
 N                 -4.94581900   -4.45107900   -0.29430200
 N                 -1.43222500   -1.09552400   -1.78479800
 N                  1.25056800   -1.02036700   -1.67299000
 N                  4.59014700   -4.38439000   -0.17988200
 C                 -0.01363200   -3.60436000   -0.88650800
 C                  1.06459800   -2.24527200    1.32881900
 C                 -1.42671700   -2.38206200    1.19787600
 C                 -3.14492200   -5.99683400    0.46263900
 H                 -3.48700400   -5.92449100    1.50760400
 H                 -2.33485900   -5.26420900    0.32127900
 H                 -2.71729800   -6.99965000    0.30076800
 C                 -4.30913000   -5.75633500   -0.49541200
 H                 -3.96785500   -5.87945900   -1.54809200
 H                 -5.07146800   -6.53151200   -0.32625500
 C                 -6.32749000   -4.39065900   -0.78319700
 H                 -6.39723300   -4.76936600   -1.82792800
 H                 -6.61457100   -3.32736500   -0.82156600
 C                 -7.31804400   -5.13120400    0.11003100
 H                 -8.33974100   -5.02960800   -0.29051300
 H                 -7.30342200   -4.71887700    1.13208500
 H                 -7.09341400   -6.20796300    0.17466600
 C                 -4.14148300   -3.35657600   -0.81922700
 H                 -4.36045600   -3.16906500   -1.89265500
 H                 -3.07837600   -3.64735700   -0.79067500
 C                 -4.25690400   -2.05853500   -0.03901700
 C                 -4.99432800   -1.96649500    1.14757400
 H                 -5.54948700   -2.84445000    1.48321100
 C                 -4.98459300   -0.79417600    1.91158600
 H                 -5.56810700   -0.74445800    2.83502500
 C                 -4.21347500    0.30158300    1.50859200
 H                 -4.18373500    1.21209700    2.11274200
 C                 -3.46734700    0.23055600    0.32774500
 H                 -2.85125000    1.07961100    0.01295900
 C                 -3.49910500   -0.94076100   -0.44782400
 C                 -2.77737200   -0.94656900   -1.75141000
 C                 -3.52089100   -0.73570400   -2.92162700
 H                 -4.60378800   -0.63068800   -2.84426100
 C                 -2.87079300   -0.65856000   -4.14983500
 H                 -3.43179700   -0.51458900   -5.07507500
 C                 -1.48058000   -0.72933700   -4.16884200
 H                 -0.94448600   -0.62560000   -5.11055700
 C                 -0.78223700   -0.91917300   -2.96994700
 C                  0.68975100   -0.85437400   -2.90410000
 C                  1.46574600   -0.55793200   -4.03188100
 H                  0.99904500   -0.44398400   -5.00843300
 C                  2.84005100   -0.38680300   -3.89518500
 H                  3.45951300   -0.15403300   -4.76329300
 C                  3.39649900   -0.49138000   -2.62392700
 H                  4.46209000   -0.33063300   -2.45604300
 C                  2.57983700   -0.80662300   -1.52880200
 C                  3.21357800   -0.87252100   -0.18253900
 C                  3.07351300    0.21749200    0.69355300
 H                  2.43074200    1.05900200    0.41567700
 C                  3.75359400    0.21627200    1.91494400
 H                  3.63614100    1.05865000    2.60155300
 C                  4.57875700   -0.86334600    2.25169400
 H                  5.11471500   -0.86610600    3.20480900
 C                  4.71517200   -1.94572300    1.37635200
 H                  5.34257200   -2.80151600    1.63654700
 C                  4.03233000   -1.97164200    0.15356200
 C                  4.15494400   -3.14414500   -0.80805400
 H                  3.18370800   -3.26166700   -1.33633000
 H                  4.89076800   -2.88043200   -1.58749800
 C                  3.96665000   -6.17369100    1.46013800
 H                  4.23929300   -7.04827700    0.84811200
[truncated: 622,490 more chars]
